# Supplementary material for: GA3 is superior to GA4 in promoting bud endodormancy release in tree peony (Paeonia suffruticosa) and their potential working mechanism
Source: BMC Plant Biol. 2021 Jul 5;21:323. doi: 10.1186/s12870-021-03106-2 (PMC8256580; doi:10.1186/s12870-021-03106-2)
Supplement: Supplementary file 5 — Additional file 5: The transcriptomic data of the overlapping 849 DEGs between GA3 vs GA4 and GA3 vs mock, GA3 vs GA4 and GA4 vs mock, respectively. [file 12870_2021_3106_MOESM5_ESM.xlsx]

## Sheet: Sheet1
Additional file 5: The transcriptome data of the overlapping 849 DEGs between GA3 vs GA4 and GA3 vs CK, GA3 vs GA4 and GA4 vs CK, respectively.
mRNA_id	Sample_CK_1	Sample_CK_2	Sample_CK_3	Sample_G3_1	Sample_G3_2	Sample_G3_3	Sample_G4_1	Sample_G4_2	Sample_G4_3	NR.id	NR.annotation	Swissprot.id	Swissprot.annotation	KEGG.id	KO	KEGG.gene.name	KEGG.description	Pathway	Pathway.definition	KOG.id	KOG.defination	KOG.code	KOG.categories	KOG.class	eggNOG.abbreviation	eggNOG.id	eggNOG.description	GO.annotation	Pfam.IDs	Pfam.Description
unknown_sample_HQ_transcript_34274	162.799	165.295	104.644	136.089	139.869	136.447	58.839	64.8253	66.9225	XP_021899557.1	LOW QUALITY PROTEIN: actin-depolymerizing factor-like [Carica papaya]	Q8SAG3.1	RecName: Full=Actin-depolymerizing factor; Short=ADF	cic:CICLE_v10006173mg	K05765	CFL	cofilin	ko04810	Regulation of actin cytoskeleton	KOG1735	Actin depolymerizing factor	[Z]	CELLULAR PROCESSES AND SIGNALING	Cytoskeleton	S	ENOG41122P5	actin-depolymerizing factor	Molecular Function: actin binding (GO:0003779);|Cellular Component: actin cytoskeleton (GO:0015629);|Biological Process: actin filament depolymerization (GO:0030042);	--	--
unknown_sample_HQ_transcript_35787	11.2342	26.8775	58.8868	1.72334	0.00310923	3.81363e-05	44.2953	55.822	49.1236	XP_021899557.1	LOW QUALITY PROTEIN: actin-depolymerizing factor-like [Carica papaya]	Q8SAG3.1	RecName: Full=Actin-depolymerizing factor; Short=ADF	cic:CICLE_v10006173mg	K05765	CFL	cofilin	ko04810	Regulation of actin cytoskeleton	KOG1735	Actin depolymerizing factor	[Z]	CELLULAR PROCESSES AND SIGNALING	Cytoskeleton	S	ENOG41122P5	actin-depolymerizing factor	Molecular Function: actin binding (GO:0003779);|Cellular Component: actin cytoskeleton (GO:0015629);|Biological Process: actin filament depolymerization (GO:0030042);	--	--
unknown_sample_HQ_transcript_24301	35.3011	51.6557	17.3762	4.98384	71.4876	28.3414	67.704	76.3876	67.4369	PQQ14489.1	elongation factor 2 [Prunus yedoensis var. nudiflora]	Q9ASR1.1	RecName: Full=Elongation factor 2; Short=EF-2; AltName: Full=Protein LOW EXPRESSION OF OSMOTICALLY RESPONSIVE GENES 1	cit:102616841	K03234	EEF2	elongation factor 2	ko04152	AMPK signaling pathway	KOG0469	Elongation factor 2	[J]	INFORMATION STORAGE AND PROCESSING	Translation, ribosomal structure and biogenesis	J	COG0480	Catalyzes the GTP-dependent ribosomal translocation step during translation elongation. During this step, the ribosome changes from the pre-translocational (PRE) to the post- translocational (POST) state as the newly formed A-site-bound peptidyl-tRNA and P-site-bound deacylated tRNA move to the P and E sites, respectively. Catalyzes the coordinated movement of the two tRNA molecules, the mRNA and…	Molecular Function: mRNA binding (GO:0003729);|Molecular Function: translation elongation factor activity (GO:0003746);|Molecular Function: GTPase activity (GO:0003924);|Molecular Function: copper ion binding (GO:0005507);|Molecular Function: GTP binding (GO:0005525);|Cellular Component: nucleolus (GO:0005730);|Cellular Component: vacuolar membrane (GO:0005774);|Cellular Component: cytosol (GO:00…	--	--
unknown_sample_HQ_transcript_1781	0.104554	0.357859	0.865443	0.602642	0.653356	0.528981	2.71862	2.60094	2.84175	XP_014633596.1	vacuolar protein sorting-associated protein 28 homolog 2 isoform X1 [Glycine max]	Q9S9T7.2	RecName: Full=Vacuolar protein sorting-associated protein 28 homolog 2	cit:102625108	K12184	VPS28	ESCRT-I complex subunit VPS28	ko04144	Endocytosis	KOG3284	Vacuolar sorting protein VPS28	[U]	CELLULAR PROCESSES AND SIGNALING	Intracellular trafficking, secretion, and vesicular transport	U	ENOG4111IQ4	Vacuolar protein sorting-associated protein	Cellular Component: ESCRT I complex (GO:0000813);|Molecular Function: protein complex binding (GO:0032403);|Biological Process: protein transport to vacuole involved in ubiquitin-dependent protein catabolic process via the multivesicular body sorting pathway (GO:0043328);	--	--
unknown_sample_HQ_transcript_21745	7.10096	4.47009	3.40096	1.67345	1.97912	1.76879	5.07758	6.37509	3.8788	XP_003634688.1	PREDICTED: probable ADP-ribosylation factor GTPase-activating protein AGD5 [Vitis vinifera]	Q9FL69.1	RecName: Full=Probable ADP-ribosylation factor GTPase-activating protein AGD5; Short=ARF GAP AGD5; AltName: Full=Protein ARF-GAP DOMAIN 5; Short=AtAGD5; AltName: Full=Protein ZIGA3	vvi:100262374	K12486	SMAP	stromal membrane-associated protein	ko04144	Endocytosis	KOG0703	Predicted GTPase-activating protein	[T]	CELLULAR PROCESSES AND SIGNALING	Signal transduction mechanisms	U	COG5347	domain, ankyrin repeat and PH domain	Molecular Function: GTPase activator activity (GO:0005096);|Cellular Component: endosome (GO:0005768);|Cellular Component: trans-Golgi network (GO:0005802);|Cellular Component: cytosol (GO:0005829);|Biological Process: floral organ abscission (GO:0010227);|Molecular Function: metal ion binding (GO:0046872);|Biological Process: activation of GTPase activity (GO:0090630);	--	--
unknown_sample_HQ_transcript_22046	5.56253	9.94889	1.25748	11.414	11.7989	2.71645	24.6132	27.1401	23.5416	PON89999.1	Senescence/spartin-associated [Trema orientale]	O48832.1	RecName: Full=Protein EARLY-RESPONSIVE TO DEHYDRATION 7, chloroplastic; Flags: Precursor	vvi:100267615	K19366	SPG20	spartin	ko04144	Endocytosis	--	--	--	--	--	S	ENOG410ZEPM	Spastic paraplegia 20 (Troyer syndrome)	Cellular Component: plasma membrane (GO:0005886);|Biological Process: circadian rhythm (GO:0007623);|Biological Process: response to cold (GO:0009409);|Biological Process: response to water deprivation (GO:0009414);|Cellular Component: chloroplast (GO:0009507);|Biological Process: response to high light intensity (GO:0009644);|Biological Process: response to salt stress (GO:0009651);|Biological P…	--	--
unknown_sample_HQ_transcript_2841	5.58846	5.08573	4.14235	5.52221	8.52892	4.54367	13.2773	11.9172	11.3391	PON69875.1	Ubiquitin-fold modifier-conjugating enzyme [Trema orientale]	Q9LHG8.1	RecName: Full=Protein ELC; Short=AtELC; AltName: Full=ESCRT-I complex subunit VPS23 homolog 1; AltName: Full=Protein VACUOLAR PROTEIN SORTING 23A; AltName: Full=Vacuolar protein-sorting-associated protein 23 homolog 1	cmo:103488816	K12183	TSG101, STP22, VPS23	ESCRT-I complex subunit TSG101	ko04144	Endocytosis	KOG2391	Vacuolar sorting protein/ubiquitin receptor VPS23	[OU]	CELLULAR PROCESSES AND SIGNALING|CELLULAR PROCESSES AND SIGNALING	Posttranslational modification, protein turnover, chaperones |Intracellular trafficking, secretion, and vesicular transport	U	ENOG410XT2Q	Tumor susceptibility gene 101	Cellular Component: ESCRT I complex (GO:0000813);|Cellular Component: early endosome (GO:0005769);|Cellular Component: late endosome (GO:0005770);|Biological Process: cellular protein modification process (GO:0006464);|Biological Process: trichome branching (GO:0010091);|Biological Process: protein transport (GO:0015031);|Molecular Function: ubiquitin binding (GO:0043130);|Cellular Component: pro…	--	--
unknown_sample_HQ_transcript_2940	2.45946	1.43981	3.14139	2.30533	4.11771	3.41378	10.4668	8.84155	8.20399	PON69875.1	Ubiquitin-fold modifier-conjugating enzyme [Trema orientale]	Q9LHG8.1	RecName: Full=Protein ELC; Short=AtELC; AltName: Full=ESCRT-I complex subunit VPS23 homolog 1; AltName: Full=Protein VACUOLAR PROTEIN SORTING 23A; AltName: Full=Vacuolar protein-sorting-associated protein 23 homolog 1	cmo:103488816	K12183	TSG101, STP22, VPS23	ESCRT-I complex subunit TSG101	ko04144	Endocytosis	KOG2391	Vacuolar sorting protein/ubiquitin receptor VPS23	[OU]	CELLULAR PROCESSES AND SIGNALING|CELLULAR PROCESSES AND SIGNALING	Posttranslational modification, protein turnover, chaperones |Intracellular trafficking, secretion, and vesicular transport	U	ENOG410XT2Q	Tumor susceptibility gene 101	Cellular Component: ESCRT I complex (GO:0000813);|Cellular Component: early endosome (GO:0005769);|Cellular Component: late endosome (GO:0005770);|Biological Process: cellular protein modification process (GO:0006464);|Biological Process: trichome branching (GO:0010091);|Biological Process: protein transport (GO:0015031);|Molecular Function: ubiquitin binding (GO:0043130);|Cellular Component: pro…	--	--
unknown_sample_HQ_transcript_35897	0.035056	0.00022371	2.37498	6.45366e-10	0.000827748	1.56221	29.4937	30.38	22.5992	XP_024028551.1	ras-related protein RABA5e [Morus notabilis]	P19892.1	RecName: Full=Ras-related protein RABA5e; Short=AtRABA5e; AltName: Full=Ras-related protein Ara-1; Flags: Precursor	jcu:105629298	K07904	RAB11A	Ras-related protein Rab-11A	ko04144	Endocytosis	KOG0087	GTPase Rab11/YPT3, small G protein superfamily	[U]	CELLULAR PROCESSES AND SIGNALING	Intracellular trafficking, secretion, and vesicular transport	S	COG1100	GTP-binding Protein	Molecular Function: GTPase activity (GO:0003924);|Molecular Function: GTP binding (GO:0005525);|Cellular Component: plasma membrane (GO:0005886);|Biological Process: protein transport (GO:0015031);	--	--
unknown_sample_HQ_transcript_4879	6.05465	4.33987	3.04502	0.000588496	1.06446	0.143818	2.94143	1.67396	3.4118	CBI38863.3	unnamed protein product, partial [Vitis vinifera]	Q9LZX8.1	RecName: Full=Brefeldin A-inhibited guanine nucleotide-exchange protein 2; Short=BIG2; AltName: Full=ARF guanine-nucleotide exchange factor BIG2	vvi:100250634	K18442	ARFGEF, BIG	brefeldin A-inhibited guanine nucleotide-exchange protein	ko04144	Endocytosis	KOG0929	Guanine nucleotide exchange factor	[U]	CELLULAR PROCESSES AND SIGNALING	Intracellular trafficking, secretion, and vesicular transport	S	COG5307	and Sec7 domain	Molecular Function: ARF guanyl-nucleotide exchange factor activity (GO:0005086);|Cellular Component: cytosol (GO:0005829);|Cellular Component: membrane (GO:0016020);|Biological Process: regulation of ARF protein signal transduction (GO:0032012);|Biological Process: Golgi to plasma membrane protein transport (GO:0043001);	--	--
unknown_sample_HQ_transcript_28170	83.4196	76.7253	54.2334	50.328	35.3681	32.987	12.5565	20.1142	19.3245	GAV72806.1	Peptidase_C1 domain-containing protein/Inhibitor_I29 domain-containing protein [Cephalotus follicularis]	Q8H166.2	RecName: Full=Thiol protease aleurain; Short=AtALEU; AltName: Full=Senescence-associated gene product 2; Flags: Precursor	nnu:104600548	K01366	CTSH	cathepsin H	ko04142|ko04210	Lysosome|Apoptosis	KOG1543	Cysteine proteinase Cathepsin L	[O]	CELLULAR PROCESSES AND SIGNALING	Posttranslational modification, protein turnover, chaperones	O	COG4870	cathepsin	Molecular Function: cysteine-type endopeptidase activity (GO:0004197);|Cellular Component: extracellular space (GO:0005615);|Cellular Component: lysosome (GO:0005764);|Biological Process: immune response (GO:0006955);|Biological Process: proteolysis involved in cellular protein catabolic process (GO:0051603);	--	--
unknown_sample_HQ_transcript_29158	38.7868	25.5876	29.4476	28.709	23.9864	21.7257	7.69374	14.6118	9.15041	XP_018844184.1	PREDICTED: thiol protease aleurain-like [Juglans regia]	Q8RWQ9.1	RecName: Full=Thiol protease aleurain-like; Flags: Precursor	nnu:104600548	K01366	CTSH	cathepsin H	ko04142|ko04210	Lysosome|Apoptosis	KOG1543	Cysteine proteinase Cathepsin L	[O]	CELLULAR PROCESSES AND SIGNALING	Posttranslational modification, protein turnover, chaperones	O	COG4870	cathepsin	Molecular Function: cysteine-type endopeptidase activity (GO:0004197);|Cellular Component: extracellular space (GO:0005615);|Cellular Component: lysosome (GO:0005764);|Biological Process: immune response (GO:0006955);|Biological Process: proteolysis involved in cellular protein catabolic process (GO:0051603);	--	--
unknown_sample_HQ_transcript_19872	0.508874	0.734658	1.20992	0.593473	2.35749	0.544801	4.62372	4.13123	6.06159	XP_022143474.1	heat shock protein 90-2-like [Momordica charantia]	P36181.1	RecName: Full=Heat shock cognate protein 80	gmx:100194422	K04079	htpG, HSP90A	molecular chaperone HtpG	ko04141|ko04151	Protein processing in endoplasmic reticulum|PI3K-Akt signaling pathway	KOG0019	Molecular chaperone (HSP90 family)	[O]	CELLULAR PROCESSES AND SIGNALING	Posttranslational modification, protein turnover, chaperones	O	COG0326	Molecular chaperone. Has ATPase activity (By similarity)	Molecular Function: ATP binding (GO:0005524);|Cellular Component: cytoplasm (GO:0005737);|Biological Process: protein folding (GO:0006457);|Biological Process: response to stress (GO:0006950);|Molecular Function: unfolded protein binding (GO:0051082);	--	--
unknown_sample_HQ_transcript_21116	14.9877	13.2618	12.1757	15.1837	13.6858	8.24023	27.0593	35.8502	39.0892	XP_011097724.1	heat shock cognate protein 80-like [Sesamum indicum]	P36181.1	RecName: Full=Heat shock cognate protein 80	sind:105176572	K04079	htpG, HSP90A	molecular chaperone HtpG	ko04141|ko04151	Protein processing in endoplasmic reticulum|PI3K-Akt signaling pathway	KOG0019	Molecular chaperone (HSP90 family)	[O]	CELLULAR PROCESSES AND SIGNALING	Posttranslational modification, protein turnover, chaperones	O	COG0326	Molecular chaperone. Has ATPase activity (By similarity)	Molecular Function: ATP binding (GO:0005524);|Cellular Component: cytoplasm (GO:0005737);|Biological Process: protein folding (GO:0006457);|Biological Process: response to stress (GO:0006950);|Molecular Function: unfolded protein binding (GO:0051082);	--	--
unknown_sample_HQ_transcript_34998	5.60333	15.9296	32.7306	17.4374	28.5627	22.632	70.5113	62.2225	71.6613	OWM85898.1	hypothetical protein CDL15_Pgr012148 [Punica granatum]	P51818.2	RecName: Full=Heat shock protein 90-3; Short=AtHSP90.3; Short=AtHsp90-3; AltName: Full=HSP81.2; AltName: Full=Heat shock protein 81-3; Short=Hsp81-3; AltName: Full=Protein MUTANT SNC1-ENHANCING 10	tcc:TCM_030579	K04079	htpG, HSP90A	molecular chaperone HtpG	ko04141|ko04151	Protein processing in endoplasmic reticulum|PI3K-Akt signaling pathway	KOG0019	Molecular chaperone (HSP90 family)	[O]	CELLULAR PROCESSES AND SIGNALING	Posttranslational modification, protein turnover, chaperones	O	COG0326	Molecular chaperone. Has ATPase activity (By similarity)	Molecular Function: ATP binding (GO:0005524);|Cellular Component: nucleolus (GO:0005730);|Cellular Component: Golgi apparatus (GO:0005794);|Cellular Component: cytosol (GO:0005829);|Cellular Component: plasma membrane (GO:0005886);|Biological Process: protein folding (GO:0006457);|Biological Process: response to heat (GO:0009408);|Cellular Component: membrane (GO:0016020);|Biological Process: inn…	--	--
unknown_sample_HQ_transcript_36098	52.7836	35.9827	1.56312	0.484038	3.38077	1.27075	30.8092	20.4354	50.7439	AGT98548.1	heat shock protein 90, partial [Paeonia lactiflora]	P36181.1	RecName: Full=Heat shock cognate protein 80	cam:101515120	K04079	htpG, HSP90A	molecular chaperone HtpG	ko04141|ko04151	Protein processing in endoplasmic reticulum|PI3K-Akt signaling pathway	KOG0019	Molecular chaperone (HSP90 family)	[O]	CELLULAR PROCESSES AND SIGNALING	Posttranslational modification, protein turnover, chaperones	O	COG0326	Molecular chaperone. Has ATPase activity (By similarity)	Molecular Function: ATP binding (GO:0005524);|Cellular Component: cytoplasm (GO:0005737);|Biological Process: protein folding (GO:0006457);|Biological Process: response to stress (GO:0006950);|Molecular Function: unfolded protein binding (GO:0051082);	--	--
unknown_sample_HQ_transcript_7355	13.3048	14.6455	15.4837	4.12547	11.7266	29.9248	31.0288	29.5898	32.1055	PSS16090.1	Heat shock protein like [Actinidia chinensis var. chinensis]	F4JFN3.1	RecName: Full=Heat shock protein 90-6, mitochondrial; Short=AtHSP90.6; Short=AtHsp90-6; AltName: Full=Heat shock protein 89-1; Short=Hsp89-1; Flags: Precursor	vvi:100258010	K09487	HSP90B, TRA1	heat shock protein 90kDa beta	ko04141|ko04151	Protein processing in endoplasmic reticulum|PI3K-Akt signaling pathway	KOG0019	Molecular chaperone (HSP90 family)	[O]	CELLULAR PROCESSES AND SIGNALING	Posttranslational modification, protein turnover, chaperones	O	COG0326	Molecular chaperone. Has ATPase activity (By similarity)	Molecular Function: ATP binding (GO:0005524);|Cellular Component: cell wall (GO:0005618);|Cellular Component: mitochondrion (GO:0005739);|Biological Process: protein folding (GO:0006457);|Biological Process: response to stress (GO:0006950);|Cellular Component: chloroplast stroma (GO:0009570);|Molecular Function: unfolded protein binding (GO:0051082);	--	--
unknown_sample_HQ_transcript_27127	7.94141	14.7561	6.68849	12.2995	15.1478	7.90053	25.0391	26.2293	24.6058	PON42097.1	t-SNARE [Parasponia andersonii]	Q9ZSD4.1	RecName: Full=Syntaxin-121; Short=AtSYP121; AltName: Full=Syntaxin-related protein At-Syr1	rcu:8259763	K08486	STX1B_2_3	syntaxin 1B/2/3	ko04130	SNARE interactions in vesicular transport	KOG0810	SNARE protein Syntaxin 1 and related proteins	[U]	CELLULAR PROCESSES AND SIGNALING	Intracellular trafficking, secretion, and vesicular transport	U	COG5074	SYNtaxin	Molecular Function: SNARE binding (GO:0000149);|Molecular Function: SNAP receptor activity (GO:0005484);|Cellular Component: trans-Golgi network (GO:0005802);|Cellular Component: plasma membrane (GO:0005886);|Biological Process: protein targeting to membrane (GO:0006612);|Biological Process: exocytosis (GO:0006887);|Biological Process: vesicle fusion (GO:0006906);|Biological Process: defense resp…	--	--
unknown_sample_HQ_transcript_29356	8.68281	8.5589	7.6615	9.8409	12.0006	5.99895	29.3041	14.828	23.9188	XP_015900429.1	syntaxin-121-like [Ziziphus jujuba]	Q9ZSD4.1	RecName: Full=Syntaxin-121; Short=AtSYP121; AltName: Full=Syntaxin-related protein At-Syr1	rcu:8259763	K08486	STX1B_2_3	syntaxin 1B/2/3	ko04130	SNARE interactions in vesicular transport	KOG0810	SNARE protein Syntaxin 1 and related proteins	[U]	CELLULAR PROCESSES AND SIGNALING	Intracellular trafficking, secretion, and vesicular transport	U	COG5074	SYNtaxin	Molecular Function: SNARE binding (GO:0000149);|Molecular Function: SNAP receptor activity (GO:0005484);|Cellular Component: trans-Golgi network (GO:0005802);|Cellular Component: plasma membrane (GO:0005886);|Biological Process: protein targeting to membrane (GO:0006612);|Biological Process: exocytosis (GO:0006887);|Biological Process: vesicle fusion (GO:0006906);|Biological Process: defense resp…	--	--
unknown_sample_HQ_transcript_17201	0.0348273	1.72851e-06	0.0259906	0.0079809	0.00257275	0.0376992	0.938283	0.0242709	0.786578	XP_003633847.1	PREDICTED: probable ubiquitin conjugation factor E4 [Vitis vinifera]	Q9LF41.1	RecName: Full=Probable ubiquitin conjugation factor E4; AltName: Full=Plant U-box protein 1; AltName: Full=RING-type E3 ubiquitin transferase E4; AltName: Full=U-box domain-containing protein 1; AltName: Full=Ubiquitin-fusion degradation protein 2-like; Short=UB fusion protein 2-like	vvi:100250848	K10597	UBE4B, UFD2	ubiquitin conjugation factor E4 B	ko04120|ko04141	Ubiquitin mediated proteolysis|Protein processing in endoplasmic reticulum	KOG2042	Ubiquitin fusion degradation protein-2	[O]	CELLULAR PROCESSES AND SIGNALING	Posttranslational modification, protein turnover, chaperones	O	COG5113	Ubiquitin conjugation factor E4	Cellular Component: ubiquitin ligase complex (GO:0000151);|Biological Process: protein polyubiquitination (GO:0000209);|Cellular Component: nucleus (GO:0005634);|Cellular Component: cytosol (GO:0005829);|Biological Process: ubiquitin-dependent ERAD pathway (GO:0030433);|Molecular Function: ubiquitin-ubiquitin ligase activity (GO:0034450);	--	--
unknown_sample_HQ_transcript_12345	0.126778	0.166776	1.48208e-05	2.32697e-19	0.386431	3.5312e-21	1.0513	0.443501	1.29458	XP_021893981.1	E3 ubiquitin-protein ligase SINAT2 [Carica papaya]	Q9M2P4.1	RecName: Full=E3 ubiquitin-protein ligase SINAT2; AltName: Full=RING-type E3 ubiquitin transferase SINAT2; AltName: Full=Seven in absentia homolog 2	tcc:TCM_024949	K04506	SIAH1	E3 ubiquitin-protein ligase SIAH1	ko04120|ko04115|ko04013|ko04310	Ubiquitin mediated proteolysis|p53 signaling pathway|MAPK signaling pathway - fly|Wnt signaling pathway	KOG3002	Zn finger protein	[R]	POORLY CHARACTERIZED	General function prediction only	O	ENOG410XVP0	e3 ubiquitin-protein ligase	Cellular Component: nucleus (GO:0005634);|Biological Process: ubiquitin-dependent protein catabolic process (GO:0006511);|Biological Process: multicellular organism development (GO:0007275);|Molecular Function: zinc ion binding (GO:0008270);|Biological Process: protein ubiquitination (GO:0016567);|Molecular Function: ubiquitin protein ligase activity (GO:0061630);|Biological Process: regulation o…	--	--
unknown_sample_HQ_transcript_2644	0.0302074	0.269313	0.924221	0.878843	2.66761	1.68989	5.03227	4.86868	3.17201	PNT36673.1	hypothetical protein POPTR_005G141100v3 [Populus trichocarpa]	Q42551.1	RecName: Full=SUMO-conjugating enzyme SCE1; AltName: Full=Protein EMBRYO DEFECTIVE 1637; AltName: Full=Protein hus5 homolog; AltName: Full=SUMO-conjugating enzyme 1; Short=AtSCE1	mus:103976866	K10577	UBE2I, UBC9	ubiquitin-conjugating enzyme E2 I	ko04120|ko03013|ko04064	Ubiquitin mediated proteolysis|RNA transport|NF-kappa B signaling pathway	KOG0424	Ubiquitin-protein ligase	[O]	CELLULAR PROCESSES AND SIGNALING	Posttranslational modification, protein turnover, chaperones	O	COG5078	ubiquitin-conjugating enzyme	Molecular Function: ATP binding (GO:0005524);|Cellular Component: nucleus (GO:0005634);|Cellular Component: cytoplasm (GO:0005737);|Biological Process: response to abscisic acid (GO:0009737);|Biological Process: embryo development ending in seed dormancy (GO:0009793);|Molecular Function: ligase activity (GO:0016874);|Biological Process: protein sumoylation (GO:0016925);|Molecular Function: SUMO t…	--	--
unknown_sample_HQ_transcript_3853	0.33895	0.680941	0.441349	0.172426	0.982228	0.206132	1.75224	1.45678	1.91792	PNT36673.1	hypothetical protein POPTR_005G141100v3 [Populus trichocarpa]	Q42551.1	RecName: Full=SUMO-conjugating enzyme SCE1; AltName: Full=Protein EMBRYO DEFECTIVE 1637; AltName: Full=Protein hus5 homolog; AltName: Full=SUMO-conjugating enzyme 1; Short=AtSCE1	pxb:103957073	K10577	UBE2I, UBC9	ubiquitin-conjugating enzyme E2 I	ko04120|ko03013|ko04064	Ubiquitin mediated proteolysis|RNA transport|NF-kappa B signaling pathway	KOG0424	Ubiquitin-protein ligase	[O]	CELLULAR PROCESSES AND SIGNALING	Posttranslational modification, protein turnover, chaperones	O	COG5078	ubiquitin-conjugating enzyme	Molecular Function: ATP binding (GO:0005524);|Cellular Component: nucleus (GO:0005634);|Cellular Component: cytoplasm (GO:0005737);|Biological Process: response to abscisic acid (GO:0009737);|Biological Process: embryo development ending in seed dormancy (GO:0009793);|Molecular Function: ligase activity (GO:0016874);|Biological Process: protein sumoylation (GO:0016925);|Molecular Function: SUMO t…	--	--
unknown_sample_HQ_transcript_4013	3.21208	1.27781	0.58146	2.14384	3.6424	2.48111	8.493	5.61932	4.49251	PNT36673.1	hypothetical protein POPTR_005G141100v3 [Populus trichocarpa]	Q42551.1	RecName: Full=SUMO-conjugating enzyme SCE1; AltName: Full=Protein EMBRYO DEFECTIVE 1637; AltName: Full=Protein hus5 homolog; AltName: Full=SUMO-conjugating enzyme 1; Short=AtSCE1	pxb:103957073	K10577	UBE2I, UBC9	ubiquitin-conjugating enzyme E2 I	ko04120|ko03013|ko04064	Ubiquitin mediated proteolysis|RNA transport|NF-kappa B signaling pathway	KOG0424	Ubiquitin-protein ligase	[O]	CELLULAR PROCESSES AND SIGNALING	Posttranslational modification, protein turnover, chaperones	O	COG5078	ubiquitin-conjugating enzyme	Molecular Function: ATP binding (GO:0005524);|Cellular Component: nucleus (GO:0005634);|Cellular Component: cytoplasm (GO:0005737);|Biological Process: response to abscisic acid (GO:0009737);|Biological Process: embryo development ending in seed dormancy (GO:0009793);|Molecular Function: ligase activity (GO:0016874);|Biological Process: protein sumoylation (GO:0016925);|Molecular Function: SUMO t…	--	--
unknown_sample_HQ_transcript_1680	0.236477	0.418664	0.0521582	0.131894	0.26332	0.293384	1.32183	0.783452	0.697828	RDX83907.1	Ubiquitin-activating enzyme E1 2 [Mucuna pruriens]	P93028.1	RecName: Full=Ubiquitin-activating enzyme E1 1; Short=AtUBA1; AltName: Full=Protein MODIFIER OF SNC1 5	gmx:100811391	K03178	UBE1, UBA1	ubiquitin-activating enzyme E1	ko04120	Ubiquitin mediated proteolysis	KOG2012	Ubiquitin activating enzyme UBA1	[O]	CELLULAR PROCESSES AND SIGNALING	Posttranslational modification, protein turnover, chaperones	H	COG0476	small protein activating enzyme activity	Molecular Function: ubiquitin activating enzyme activity (GO:0004839);|Molecular Function: ubiquitin-protein transferase activity (GO:0004842);|Molecular Function: ATP binding (GO:0005524);|Cellular Component: cytosol (GO:0005829);|Cellular Component: plasma membrane (GO:0005886);|Biological Process: cellular response to DNA damage stimulus (GO:0006974);|Cellular Component: plasmodesma (GO:000950…	--	--
unknown_sample_HQ_transcript_11969	2.19884	5.35366	7.78047	3.93144	6.30279	5.27229	14.0252	15.7161	14.9441	XP_002273675.1	PREDICTED: DNA replication licensing factor MCM2 [Vitis vinifera]	B8BKI8.1	RecName: Full=DNA replication licensing factor MCM2; AltName: Full=Minichromosome maintenance protein 2	vvi:100266163	K02540	MCM2	DNA replication licensing factor MCM2	ko04113|ko04111|ko03030|ko04110	Meiosis - yeast|Cell cycle - yeast|DNA replication|Cell cycle	KOG0477	DNA replication licensing factor, MCM2 component	[L]	INFORMATION STORAGE AND PROCESSING	Replication, recombination and repair	L	COG1241	dna replication licensing factor	Cellular Component: THO complex (GO:0000347);|Molecular Function: DNA binding (GO:0003677);|Molecular Function: DNA helicase activity (GO:0003678);|Molecular Function: ATP binding (GO:0005524);|Cellular Component: cytosol (GO:0005829);|Biological Process: DNA unwinding involved in DNA replication (GO:0006268);|Biological Process: DNA replication initiation (GO:0006270);|Biological Process: cell c…	--	--
unknown_sample_HQ_transcript_13948	15.1573	16.7247	24.3932	24.3346	24.9476	8.76129	67.0136	29.4683	33.2026	XP_010268003.1	PREDICTED: DNA replication licensing factor MCM7 [Nelumbo nucifera]	B8BMI1.1	RecName: Full=DNA replication licensing factor MCM7; AltName: Full=Minichromosome maintenance protein 7	nnu:104605084	K02210	MCM7, CDC47	DNA replication licensing factor MCM7	ko04113|ko04111|ko03030|ko04110	Meiosis - yeast|Cell cycle - yeast|DNA replication|Cell cycle	KOG0482	DNA replication licensing factor, MCM7 component	[L]	INFORMATION STORAGE AND PROCESSING	Replication, recombination and repair	L	COG1241	dna replication licensing factor	Cellular Component: THO complex (GO:0000347);|Molecular Function: DNA binding (GO:0003677);|Molecular Function: DNA helicase activity (GO:0003678);|Molecular Function: ATP binding (GO:0005524);|Cellular Component: cytoplasm (GO:0005737);|Biological Process: DNA replication initiation (GO:0006270);|Biological Process: cell cycle (GO:0007049);|Cellular Component: MCM complex (GO:0042555);	--	--
unknown_sample_HQ_transcript_17130	1.52199	0.00318989	8.86744	1.89062	7.97863	1.48554	53.2277	8.00532	50.7345	XP_023916861.1	DNA replication licensing factor MCM3 [Quercus suber]	Q9SX04.1	RecName: Full=DNA replication licensing factor MCM3 homolog 2; AltName: Full=Replication origin activator 2; Short=ROA-2	jcu:105633977	K02541	MCM3	DNA replication licensing factor MCM3	ko04113|ko04111|ko03030|ko04110	Meiosis - yeast|Cell cycle - yeast|DNA replication|Cell cycle	KOG0479	DNA replication licensing factor, MCM3 component	[L]	INFORMATION STORAGE AND PROCESSING	Replication, recombination and repair	L	COG1241	dna replication licensing factor	Molecular Function: DNA binding (GO:0003677);|Molecular Function: helicase activity (GO:0004386);|Molecular Function: ATP binding (GO:0005524);|Cellular Component: nucleus (GO:0005634);|Biological Process: DNA replication initiation (GO:0006270);|Biological Process: cell cycle (GO:0007049);|Cellular Component: MCM complex (GO:0042555);	--	--
unknown_sample_HQ_transcript_9945	1.60885	0.994336	0.893182	1.82782	1.97735	0.961922	3.82432	5.44022	3.68662	XP_002273675.1	PREDICTED: DNA replication licensing factor MCM2 [Vitis vinifera]	B8BKI8.1	RecName: Full=DNA replication licensing factor MCM2; AltName: Full=Minichromosome maintenance protein 2	vvi:100266163	K02540	MCM2	DNA replication licensing factor MCM2	ko04113|ko04111|ko03030|ko04110	Meiosis - yeast|Cell cycle - yeast|DNA replication|Cell cycle	KOG0477	DNA replication licensing factor, MCM2 component	[L]	INFORMATION STORAGE AND PROCESSING	Replication, recombination and repair	L	COG1241	dna replication licensing factor	Cellular Component: THO complex (GO:0000347);|Molecular Function: DNA binding (GO:0003677);|Molecular Function: DNA helicase activity (GO:0003678);|Molecular Function: ATP binding (GO:0005524);|Cellular Component: cytosol (GO:0005829);|Biological Process: DNA unwinding involved in DNA replication (GO:0006268);|Biological Process: DNA replication initiation (GO:0006270);|Biological Process: cell c…	--	--
unknown_sample_HQ_transcript_6797	0.00132096	0.163559	0.0347126	0.00219417	0.0369993	0.149501	4.55533	0.0182684	3.60469	XP_021596285.1	structural maintenance of chromosomes protein 4-like [Manihot esculenta]	Q9FJL0.1	RecName: Full=Structural maintenance of chromosomes protein 4; Short=AtSMC4; Short=SMC protein 4; Short=SMC-4; AltName: Full=Chromosome-associated protein C; Short=AtCAP-C	jcu:105644069	K06675	SMC4	structural maintenance of chromosome 4	ko04111	Cell cycle - yeast	KOG0996	Structural maintenance of chromosome protein 4 (chromosome condensation complex Condensin, subunit C)	[BD]	INFORMATION STORAGE AND PROCESSING|CELLULAR PROCESSES AND SIGNALING	Chromatin structure and dynamics |Cell cycle control, cell division, chromosome partitioning	D	COG1196	Required for chromosome condensation and partitioning (By similarity)	Biological Process: mitotic sister chromatid segregation (GO:0000070);|Molecular Function: ATP binding (GO:0005524);|Cellular Component: nucleus (GO:0005634);|Cellular Component: chromosome (GO:0005694);|Biological Process: mitotic chromosome condensation (GO:0007076);|Biological Process: embryo development ending in seed dormancy (GO:0009793);|Biological Process: cell division (GO:0051301);|Biol…	--	--
unknown_sample_HQ_transcript_10070	0.797396	7.22305	2.59011	0.32628	3.50769	3.55259	8.88839	8.33902	6.99775	XP_002280253.2	PREDICTED: transcription factor MYC2 [Vitis vinifera]	Q39204.2	RecName: Full=Transcription factor MYC2; Short=AtMYC2; AltName: Full=Basic helix-loop-helix protein 6; Short=AtbHLH6; Short=bHLH 6; AltName: Full=Protein JASMONATE INSENSITIVE 1; AltName: Full=R-homologous Arabidopsis protein 1; Short=RAP-1; AltName: Full=Transcription factor EN 38; AltName: Full=Z-box binding factor 1 protein; AltName: Full=bHLH transcription factor bHLH006; AltName: Full=rd22BP1	vvi:100250607	K13422	MYC2	transcription factor MYC2	ko04075	Plant hormone signal transduction	--	--	--	--	--	K	ENOG410YCJJ	anthocyanin-containing compound biosynthetic process	Molecular Function: DNA binding (GO:0003677);|Molecular Function: DNA binding transcription factor activity (GO:0003700);|Cellular Component: nucleus (GO:0005634);|Biological Process: transcription, DNA-templated (GO:0006351);|Biological Process: response to desiccation (GO:0009269);|Biological Process: response to wounding (GO:0009611);|Biological Process: response to abscisic acid (GO:0009737);…	--	--
unknown_sample_HQ_transcript_13038	21.7638	23.655	19.5749	16.3442	8.43612	14.8642	7.05792	5.20109	1.88357	XP_021831726.1	ABSCISIC ACID-INSENSITIVE 5-like protein 7 [Prunus avium]	Q9M7Q2.1	RecName: Full=ABSCISIC ACID-INSENSITIVE 5-like protein 7; AltName: Full=ABA-responsive element-binding protein 2; AltName: Full=Abscisic acid responsive elements-binding factor 4; Short=ABRE-binding factor 4; AltName: Full=bZIP transcription factor 38; Short=AtbZIP38	pmum:103335361	K14432	ABF	ABA responsive element binding factor	ko04075	Plant hormone signal transduction	--	--	--	--	--	K	ENOG410YB2M	Transcription factor	Molecular Function: DNA binding (GO:0003677);|Molecular Function: DNA binding transcription factor activity (GO:0003700);|Cellular Component: nucleus (GO:0005634);|Biological Process: transcription, DNA-templated (GO:0006351);|Biological Process: abscisic acid-activated signaling pathway (GO:0009738);	--	--
unknown_sample_HQ_transcript_14788	31.2645	50.9289	38.0645	41.7736	20.5375	42.3244	113.791	80.4411	104.633	OMP04553.1	GH3 auxin-responsive promoter [Corchorus olitorius]	Q9LSQ4.1	RecName: Full=Indole-3-acetic acid-amido synthetase GH3.6; AltName: Full=Auxin-responsive GH3-like protein 6; Short=AtGH3-6; AltName: Full=Protein DWARF IN LIGHT 1; Short=DFL-1	pop:POPTR_0001s43990g	K14487	GH3	auxin responsive GH3 gene family	ko04075	Plant hormone signal transduction	--	--	--	--	--	S	ENOG410XT6V	Indole-3-acetic acid-amido synthetase	Cellular Component: cytoplasm (GO:0005737);|Cellular Component: chloroplast (GO:0009507);|Biological Process: response to auxin (GO:0009733);|Biological Process: auxin-activated signaling pathway (GO:0009734);|Biological Process: unidimensional cell growth (GO:0009826);|Biological Process: auxin homeostasis (GO:0010252);|Molecular Function: indole-3-acetic acid amido synthetase activity (GO:00102…	--	--
unknown_sample_HQ_transcript_17474	2.41073	2.76334	3.50628	0.515279	3.6649	0.321337	0.00142276	1.66175e-05	0.011552	AKJ26292.1	EIN3-binding F-box protein 2 [Paeonia lactiflora]	Q9SKK0.1	RecName: Full=EIN3-binding F-box protein 1; AltName: Full=F-box/LRR-repeat protein 6	pmum:103319701	K14515	EBF1_2	EIN3-binding F-box protein	ko04075	Plant hormone signal transduction	KOG1947	Leucine rich repeat proteins, some proteins contain F-box	[R]	POORLY CHARACTERIZED	General function prediction only	S	ENOG410ZPKV	EIN3-binding F-box protein	Cellular Component: nucleus (GO:0005634);|Biological Process: ubiquitin-dependent protein catabolic process (GO:0006511);|Biological Process: response to ethylene (GO:0009723);|Biological Process: ethylene-activated signaling pathway (GO:0009873);|Biological Process: negative regulation of ethylene-activated signaling pathway (GO:0010105);|Biological Process: protein ubiquitination (GO:0016567);	--	--
unknown_sample_HQ_transcript_18204	11.0729	9.84877	7.40215	7.59342	6.67201	9.76829	105.645	49.2583	83.997	XP_023896984.1	probable indole-3-acetic acid-amido synthetase GH3.1 [Quercus suber]	O82333.1	RecName: Full=Probable indole-3-acetic acid-amido synthetase GH3.1; AltName: Full=Auxin-responsive GH3-like protein 1; Short=AtGH3-1	tcc:TCM_007172	K14487	GH3	auxin responsive GH3 gene family	ko04075	Plant hormone signal transduction	--	--	--	--	--	S	ENOG410XQH0	Indole-3-acetic acid-amido synthetase	Biological Process: response to auxin (GO:0009733);|Molecular Function: ligase activity (GO:0016874);	--	--
unknown_sample_HQ_transcript_22653	3.55173	3.16881	2.65713	1.0451	1.63572	1.98023	0.0593892	0.286434	0.151924	XP_021831726.1	ABSCISIC ACID-INSENSITIVE 5-like protein 7 [Prunus avium]	Q9M7Q2.1	RecName: Full=ABSCISIC ACID-INSENSITIVE 5-like protein 7; AltName: Full=ABA-responsive element-binding protein 2; AltName: Full=Abscisic acid responsive elements-binding factor 4; Short=ABRE-binding factor 4; AltName: Full=bZIP transcription factor 38; Short=AtbZIP38	pmum:103335361	K14432	ABF	ABA responsive element binding factor	ko04075	Plant hormone signal transduction	--	--	--	--	--	K	ENOG410YB2M	Transcription factor	Molecular Function: DNA binding (GO:0003677);|Molecular Function: DNA binding transcription factor activity (GO:0003700);|Cellular Component: nucleus (GO:0005634);|Biological Process: transcription, DNA-templated (GO:0006351);|Biological Process: abscisic acid-activated signaling pathway (GO:0009738);	--	--
unknown_sample_HQ_transcript_24940	0.619058	2.25685	5.0722	8.34128	13.4282	2.29297	0.00154162	6.22113e-06	0.0142049	AKJ26292.1	EIN3-binding F-box protein 2 [Paeonia lactiflora]	Q9SKK0.1	RecName: Full=EIN3-binding F-box protein 1; AltName: Full=F-box/LRR-repeat protein 6	pmum:103319701	K14515	EBF1_2	EIN3-binding F-box protein	ko04075	Plant hormone signal transduction	KOG1947	Leucine rich repeat proteins, some proteins contain F-box	[R]	POORLY CHARACTERIZED	General function prediction only	S	ENOG410XPA4	F-box and leucine-rich repeat protein 13	Cellular Component: nucleus (GO:0005634);|Biological Process: ubiquitin-dependent protein catabolic process (GO:0006511);|Biological Process: response to ethylene (GO:0009723);|Biological Process: ethylene-activated signaling pathway (GO:0009873);|Biological Process: negative regulation of ethylene-activated signaling pathway (GO:0010105);|Biological Process: protein ubiquitination (GO:0016567);	--	--
unknown_sample_HQ_transcript_32269	18.5076	43.2805	23.5044	19.096	7.64674	13.4393	5.27434	4.90356	7.63347	XP_002270037.3	PREDICTED: abscisic acid receptor PYL8 [Vitis vinifera]	Q9FGM1.1	RecName: Full=Abscisic acid receptor PYL8; AltName: Full=ABI1-binding protein 1; AltName: Full=PYR1-like protein 8; AltName: Full=Regulatory components of ABA receptor 3	vvi:100251890	K14496	PYL	abscisic acid receptor PYR/PYL family	ko04075	Plant hormone signal transduction	--	--	--	--	--	S	ENOG4111HU5	abscisic acid receptor	Molecular Function: protein phosphatase inhibitor activity (GO:0004864);|Molecular Function: receptor activity (GO:0004872);|Cellular Component: nucleus (GO:0005634);|Cellular Component: cytoplasm (GO:0005737);|Cellular Component: plasma membrane (GO:0005886);|Biological Process: response to abscisic acid (GO:0009737);|Biological Process: abscisic acid-activated signaling pathway (GO:0009738);|Bi…	--	--
unknown_sample_HQ_transcript_34236	16.5352	17.182	11.8764	14.964	7.07841	5.00148	3.22462	3.82429	2.08234	PSS29056.1	Abscisic acid receptor like [Actinidia chinensis var. chinensis]	Q9FJ50.1	RecName: Full=Abscisic acid receptor PYL11; AltName: Full=PYR1-like protein 11; AltName: Full=Regulatory components of ABA receptor 5	gra:105771082	K14496	PYL	abscisic acid receptor PYR/PYL family	ko04075	Plant hormone signal transduction	--	--	--	--	--	S	ENOG4111MYF	abscisic acid receptor	Molecular Function: protein phosphatase inhibitor activity (GO:0004864);|Molecular Function: receptor activity (GO:0004872);|Cellular Component: nucleus (GO:0005634);|Cellular Component: cytoplasm (GO:0005737);|Cellular Component: plasma membrane (GO:0005886);|Biological Process: abscisic acid-activated signaling pathway (GO:0009738);|Molecular Function: abscisic acid binding (GO:0010427);|Molecu…	--	--
unknown_sample_HQ_transcript_34402	12.9026	24.2589	14.4661	14.4102	6.93986	9.11179	2.41135	5.03186	4.33402	XP_015896868.1	abscisic acid receptor PYR1-like [Ziziphus jujuba]	Q8VZS8.1	RecName: Full=Abscisic acid receptor PYL1; AltName: Full=ABI1-binding protein 6; AltName: Full=PYR1-like protein 1; AltName: Full=Regulatory components of ABA receptor 9	pxb:103939055	K14496	PYL	abscisic acid receptor PYR/PYL family	ko04075	Plant hormone signal transduction	--	--	--	--	--	S	ENOG410YDHK	abscisic acid receptor	Molecular Function: protein phosphatase inhibitor activity (GO:0004864);|Molecular Function: receptor activity (GO:0004872);|Cellular Component: nucleus (GO:0005634);|Cellular Component: cytoplasm (GO:0005737);|Cellular Component: plasma membrane (GO:0005886);|Biological Process: abscisic acid-activated signaling pathway (GO:0009738);|Molecular Function: abscisic acid binding (GO:0010427);|Molecu…	--	--
unknown_sample_HQ_transcript_3595	6.40174	3.44297	5.52935	4.3271	5.26027	5.77059	16.2521	15.2597	16.79	AKA58500.1	ethylene receptor 2 [Paeonia lactiflora]	Q0WPQ2.2	RecName: Full=Ethylene receptor 2; Short=AtETR2; AltName: Full=Protein ETHYLENE RESPONSE 2; AltName: Full=Protein ETR2	vvi:100254638	K14509	ETR, ERS	ethylene receptor	ko04075	Plant hormone signal transduction	KOG0519	Sensory transduction histidine kinase	[T]	CELLULAR PROCESSES AND SIGNALING	Signal transduction mechanisms	T	COG0642	Histidine kinase	Molecular Function: phosphorelay sensor kinase activity (GO:0000155);|Molecular Function: protein serine/threonine kinase activity (GO:0004674);|Molecular Function: receptor activity (GO:0004872);|Molecular Function: ATP binding (GO:0005524);|Cellular Component: endoplasmic reticulum (GO:0005783);|Cellular Component: endoplasmic reticulum membrane (GO:0005789);|Biological Process: negative regula…	--	--
unknown_sample_HQ_transcript_36189	20.2951	41.4169	19.9921	15.6244	8.23863	12.5639	5.3643	4.4814	3.7742	XP_011029214.1	PREDICTED: F-box protein GID2 [Populus euphratica]	Q9STX3.1	RecName: Full=F-box protein GID2; AltName: Full=Protein SLEEPY 1	pop:POPTR_0014s02220g	K14495	GID2, SLY1	F-box protein GID2	ko04075	Plant hormone signal transduction	--	--	--	--	--	S	ENOG410YPR2	F-box protein	Cellular Component: nucleus (GO:0005634);|Biological Process: gibberellic acid mediated signaling pathway (GO:0009740);|Biological Process: seed germination (GO:0009845);|Biological Process: seed dormancy process (GO:0010162);|Biological Process: protein ubiquitination (GO:0016567);|Cellular Component: SCF ubiquitin ligase complex (GO:0019005);	--	--
unknown_sample_HQ_transcript_3743	4.75339	2.98661	4.2341	5.18105	4.95549	7.02975	18.9721	18.0013	19.1392	AKA58500.1	ethylene receptor 2 [Paeonia lactiflora]	Q0WPQ2.2	RecName: Full=Ethylene receptor 2; Short=AtETR2; AltName: Full=Protein ETHYLENE RESPONSE 2; AltName: Full=Protein ETR2	vvi:100254638	K14509	ETR, ERS	ethylene receptor	ko04075	Plant hormone signal transduction	KOG0519	Sensory transduction histidine kinase	[T]	CELLULAR PROCESSES AND SIGNALING	Signal transduction mechanisms	T	COG0642	Histidine kinase	Molecular Function: phosphorelay sensor kinase activity (GO:0000155);|Molecular Function: protein serine/threonine kinase activity (GO:0004674);|Molecular Function: receptor activity (GO:0004872);|Molecular Function: ATP binding (GO:0005524);|Cellular Component: endoplasmic reticulum (GO:0005783);|Cellular Component: endoplasmic reticulum membrane (GO:0005789);|Biological Process: negative regula…	--	--
unknown_sample_HQ_transcript_4986	3.07963	5.80829	8.78307	5.45551	5.03186	4.13943	0.437228	2.92837	0.0662652	CAN66374.1	hypothetical protein VITISV_043425 [Vitis vinifera]	Q9S814.1	RecName: Full=Ethylene-insensitive protein 2; Short=AtEIN2; Short=EIN-2; AltName: Full=Cytokinin-resistant protein AtCKR1; AltName: Full=Protein ORESARA 3; Contains: RecName: Full=EIN2-CEND; AltName: Full=EIN2C	vvi:100256742	K14513	EIN2	ethylene-insensitive protein 2	ko04075	Plant hormone signal transduction	KOG1291	Mn2+ and Fe2+ transporters of the NRAMP family	[P]	METABOLISM	Inorganic ion transport and metabolism	P	COG1914	H( )-stimulated, divalent metal cation uptake system (By similarity)	Biological Process: establishment of planar polarity (GO:0001736);|Biological Process: response to molecule of bacterial origin (GO:0002237);|Molecular Function: mRNA binding (GO:0003729);|Cellular Component: nucleus (GO:0005634);|Cellular Component: endoplasmic reticulum membrane (GO:0005789);|Biological Process: response to osmotic stress (GO:0006970);|Biological Process: response to heat (GO:0…	--	--
unknown_sample_HQ_transcript_35202	3.87493	7.99569	3.56077	8.49625	14.4856	5.52127	33.186	23.054	30.2384	XP_002283723.1	PREDICTED: probable calcium-binding protein CML45 [Vitis vinifera]	Q93Z27.1	RecName: Full=Probable calcium-binding protein CML45; AltName: Full=Calmodulin-like protein 45	vvi:100249271	K02183	CALM	calmodulin	ko04015|ko04014|ko04070|ko04024|ko04114|ko04020|ko04022	Rap1 signaling pathway|Ras signaling pathway|Phosphatidylinositol signaling system|cAMP signaling pathway|Oocyte meiosis|Calcium signaling pathway|cGMP-PKG signaling pathway	KOG0027	Calmodulin and related proteins (EF-Hand superfamily)	[T]	CELLULAR PROCESSES AND SIGNALING	Signal transduction mechanisms	DTZ	COG5126	Calcium-binding protein	Molecular Function: calcium ion binding (GO:0005509);	--	--
unknown_sample_HQ_transcript_10414	1.14603	1.52169	1.30043	3.01267	2.14847	1.44267	6.38429	4.66524	4.85919	XP_015876923.1	heat shock cognate 70 kDa protein 2-like isoform X1 [Ziziphus jujuba]	P09189.1	RecName: Full=Heat shock cognate 70 kDa protein	brp:103837399	K03283	HSPA1_8	heat shock 70kDa protein 1/2/6/8	ko04010|ko04141|ko03040|ko04144	MAPK signaling pathway|Protein processing in endoplasmic reticulum|Spliceosome|Endocytosis	KOG0101	Molecular chaperones HSP70/HSC70, HSP70 superfamily	[O]	CELLULAR PROCESSES AND SIGNALING	Posttranslational modification, protein turnover, chaperones	O	COG0443	Heat shock protein	Molecular Function: ATP binding (GO:0005524);	--	--
unknown_sample_HQ_transcript_9079	1.32441	2.71331	2.1429	3.09329	4.05205	2.80525	7.29359	7.12763	7.16112	XP_015876923.1	heat shock cognate 70 kDa protein 2-like isoform X1 [Ziziphus jujuba]	P09189.1	RecName: Full=Heat shock cognate 70 kDa protein	brp:103837399	K03283	HSPA1_8	heat shock 70kDa protein 1/2/6/8	ko04010|ko04141|ko03040|ko04144	MAPK signaling pathway|Protein processing in endoplasmic reticulum|Spliceosome|Endocytosis	KOG0101	Molecular chaperones HSP70/HSC70, HSP70 superfamily	[O]	CELLULAR PROCESSES AND SIGNALING	Posttranslational modification, protein turnover, chaperones	O	COG0443	Heat shock protein	Molecular Function: ATP binding (GO:0005524);	--	--
unknown_sample_HQ_transcript_33103	112.23	16.8822	106.113	68.0719	79.5915	75.1912	170.705	147.668	162.297	XP_025690915.1	26S proteasome non-ATPase regulatory subunit 1 homolog A-like [Arachis hypogaea]	Q9MAT0.1	RecName: Full=26S proteasome non-ATPase regulatory subunit 1 homolog B; AltName: Full=26S proteasome regulatory subunit RPN2b; Short=AtRPN2b; AltName: Full=26S proteasome regulatory subunit S1 homolog B	aip:107631786	K03032	PSMD1, RPN2	26S proteasome regulatory subunit N2	ko03050	Proteasome	KOG2062	26S proteasome regulatory complex, subunit RPN2/PSMD1	[O]	CELLULAR PROCESSES AND SIGNALING	Posttranslational modification, protein turnover, chaperones	O	COG5116	26s proteasome	Cellular Component: proteasome complex (GO:0000502);|Cellular Component: nucleus (GO:0005634);|Cellular Component: cytosol (GO:0005829);|Cellular Component: plasma membrane (GO:0005886);|Cellular Component: proteasome regulatory particle, base subcomplex (GO:0008540);|Biological Process: protein catabolic process (GO:0030163);|Molecular Function: enzyme regulator activity (GO:0030234);|Cellular C…	--	--
unknown_sample_HQ_transcript_10605	0.694807	2.22942	0.716597	0.891473	1.01272	1.07232	0.10693	0.00136981	4.74669e-07	PIA44512.1	hypothetical protein AQUCO_01700247v1 [Aquilegia coerulea]	P93008.1	RecName: Full=DEAD-box ATP-dependent RNA helicase 21	nnu:104591903	K12858	DDX23, PRP28	ATP-dependent RNA helicase DDX23/PRP28	ko03040	Spliceosome	KOG0333	U5 snRNP-like RNA helicase subunit	[A]	INFORMATION STORAGE AND PROCESSING	RNA processing and modification	A	ENOG410XNVG	ATP-dependent RNA helicase involved in mRNA splicing. May destabilize the U1 5'-splice site duplex to permit an effective competition for the 5'-splice site by the U6 snRNA, resulting in the switch between U1 and U6 at the 5'-splice site. May also act to unwind the U4 U6 base-pairing interaction in the U4 U6 U5 snRNP, facilitating the first covalent step of splicing	Biological Process: RNA splicing, via transesterification reactions (GO:0000375);|Molecular Function: RNA binding (GO:0003723);|Molecular Function: ATP-dependent RNA helicase activity (GO:0004004);|Molecular Function: ATP binding (GO:0005524);|Cellular Component: nucleus (GO:0005634);|Cellular Component: U5 snRNP (GO:0005682);|Cellular Component: nucleolus (GO:0005730);|Cellular Component: cytopl…	--	--
unknown_sample_HQ_transcript_12181	1.37364	0.00247321	1.67731	0.00882004	1.59938	1.75645	5.05939	6.40801	2.55621	XP_002267199.1	PREDICTED: 110 kDa U5 small nuclear ribonucleoprotein component CLO [Vitis vinifera]	Q9LNC5.1	RecName: Full=110 kDa U5 small nuclear ribonucleoprotein component CLO; AltName: Full=Protein CLOTHO; AltName: Full=Protein GAMETOPHYTE FACTOR 1; AltName: Full=Protein MATERNAL EFFECT EMBRYO ARREST 5; AltName: Full=Protein VAJRA-1; AltName: Full=SNU114 homolog	vvi:100253367	K12852	EFTUD2	116 kDa U5 small nuclear ribonucleoprotein component	ko03040	Spliceosome	KOG0468	U5 snRNP-specific protein	[J]	INFORMATION STORAGE AND PROCESSING	Translation, ribosomal structure and biogenesis	J	COG0480	Catalyzes the GTP-dependent ribosomal translocation step during translation elongation. During this step, the ribosome changes from the pre-translocational (PRE) to the post- translocational (POST) state as the newly formed A-site-bound peptidyl-tRNA and P-site-bound deacylated tRNA move to the P and E sites, respectively. Catalyzes the coordinated movement of the two tRNA molecules, the mRNA and…	Molecular Function: GTPase activity (GO:0003924);|Molecular Function: GTP binding (GO:0005525);|Cellular Component: cell wall (GO:0005618);|Cellular Component: spliceosomal complex (GO:0005681);|Cellular Component: plasma membrane (GO:0005886);|Biological Process: mRNA processing (GO:0006397);|Biological Process: RNA splicing (GO:0008380);|Biological Process: embryo development ending in seed dor…	--	--
unknown_sample_HQ_transcript_17045	0.000120784	0.494062	0.223494	2.48109e-05	0.00160596	0.00671227	4.28606	4.93614	2.34709	XP_002517947.1	protein STABILIZED1 [Ricinus communis]	Q9ZT71.1	RecName: Full=Protein STABILIZED1; AltName: Full=Pre-mRNA processing factor 6-like protein; AltName: Full=Protein EMBRYO DEFECTIVE 2770	rcu:8262095	K12855	PRPF6, PRP6	pre-mRNA-processing factor 6	ko03040	Spliceosome	KOG0495	HAT repeat protein	[A]	INFORMATION STORAGE AND PROCESSING	RNA processing and modification	A	ENOG410XRKD	PRP6 pre-mRNA processing factor 6 homolog (S. cerevisiae)	Biological Process: spliceosomal tri-snRNP complex assembly (GO:0000244);|Biological Process: mRNA splicing, via spliceosome (GO:0000398);|Cellular Component: nucleus (GO:0005634);|Cellular Component: spliceosomal complex (GO:0005681);|Biological Process: response to cold (GO:0009409);|Biological Process: seed germination (GO:0009845);|Cellular Component: Cajal body (GO:0015030);|Cellular Compone…	--	--
unknown_sample_HQ_transcript_27306	1.74615	0.000305918	4.17745	0.0163249	0.00843305	0.000408532	7.00572	2.2769	0.0228591	XP_021684566.1	DEAD-box ATP-dependent RNA helicase 46-like [Hevea brasiliensis]	Q8H136.2	RecName: Full=DEAD-box ATP-dependent RNA helicase 14	pop:POPTR_0001s35150g	K12823	DDX5, DBP2	ATP-dependent RNA helicase DDX5/DBP2	ko03040	Spliceosome	KOG0331	ATP-dependent RNA helicase	[A]	INFORMATION STORAGE AND PROCESSING	RNA processing and modification	L	COG0513	purine NTP-dependent helicase activity	Biological Process: nuclear-transcribed mRNA catabolic process, nonsense-mediated decay (GO:0000184);|Molecular Function: RNA binding (GO:0003723);|Molecular Function: ATP-dependent RNA helicase activity (GO:0004004);|Molecular Function: ATP binding (GO:0005524);|Cellular Component: nucleolus (GO:0005730);|Cellular Component: cytoplasm (GO:0005737);|Biological Process: rRNA processing (GO:0006364…	--	--
unknown_sample_HQ_transcript_35333	3.19153	2.06775	1.41032	1.17788	1.46052	3.97605	7.47189	5.92345	6.66656	XP_018815234.1	PREDICTED: UBP1-associated protein 2B-like [Juglans regia]	Q9LES2.1	RecName: Full=UBP1-associated protein 2A; AltName: Full=UBP1-interacting protein 2a	cam:101515726	K12741	HNRNPA1_3	heterogeneous nuclear ribonucleoprotein A1/A3	ko03040	Spliceosome	KOG0118	FOG: RRM domain	[R]	POORLY CHARACTERIZED	General function prediction only	S	COG0724	Rna-binding protein	Molecular Function: mRNA binding (GO:0003729);|Cellular Component: nucleus (GO:0005634);|Cellular Component: cytosol (GO:0005829);|Biological Process: defense response (GO:0006952);|Biological Process: cell death (GO:0008219);|Biological Process: ethylene biosynthetic process (GO:0009693);|Biological Process: abscisic acid-activated signaling pathway (GO:0009738);|Biological Process: leaf senesce…	--	--
unknown_sample_HQ_transcript_27993	14.8373	14.3103	13.0549	10.139	10.9894	12.793	4.27316	5.57177	4.36829	XP_021282189.1	transcription initiation factor IIB-2 [Herrania umbratica]	Q9SS44.1	RecName: Full=Transcription initiation factor IIB-2; AltName: Full=General transcription factor TFIIB-2; Short=AtTFIIB2	gra:105785343	K03124	TFIIB, GTF2B, SUA7, tfb	transcription initiation factor TFIIB	ko03022	Basal transcription factors	KOG1597	Transcription initiation factor TFIIB	[K]	INFORMATION STORAGE AND PROCESSING	Transcription	K	COG1405	Stabilizes TBP binding to an archaeal box-A promoter. Also responsible for recruiting RNA polymerase II to the pre- initiation complex (DNA-TBP-TFIIB) (By similarity)	Cellular Component: nucleus (GO:0005634);|Cellular Component: cytoplasm (GO:0005737);|Biological Process: regulation of transcription, DNA-templated (GO:0006355);|Molecular Function: TBP-class protein binding (GO:0017025);|Molecular Function: metal ion binding (GO:0046872);|Biological Process: DNA-templated transcriptional preinitiation complex assembly (GO:0070897);	--	--
unknown_sample_HQ_transcript_15541	0.563264	1.62056	2.84443	0.632518	1.93287	1.21013	5.01923	6.86024	2.10398	XP_015892862.1	polyadenylate-binding protein 8-like [Ziziphus jujuba]	P42731.1	RecName: Full=Polyadenylate-binding protein 2; Short=PABP-2; Short=Poly(A)-binding protein 2	nnu:104601728	K13126	PABPC	polyadenylate-binding protein	ko03018|ko03015|ko03013	RNA degradation|mRNA surveillance pathway|RNA transport	KOG0123	Polyadenylate-binding protein (RRM superfamily)	[AJ]	INFORMATION STORAGE AND PROCESSING|INFORMATION STORAGE AND PROCESSING	RNA processing and modification |Translation, ribosomal structure and biogenesis	S	ENOG410XR5X	poly(A) binding protein, cytoplasmic	Biological Process: nuclear-transcribed mRNA catabolic process, nonsense-mediated decay (GO:0000184);|Molecular Function: mRNA binding (GO:0003729);|Molecular Function: translation initiation factor activity (GO:0003743);|Cellular Component: nucleus (GO:0005634);|Cellular Component: cytosol (GO:0005829);|Biological Process: translational initiation (GO:0006413);|Biological Process: regulation of …	--	--
unknown_sample_HQ_transcript_32182	38.1908	42.664	25.0007	33.6248	26.4771	29.3986	5.46331	18.2797	9.7161	XP_015572459.1	probable CCR4-associated factor 1 homolog 7 [Ricinus communis]	Q9SKZ2.2	RecName: Full=Probable CCR4-associated factor 1 homolog 7	rcu:8278619	K12581	CNOT7_8, CAF1, POP2	CCR4-NOT transcription complex subunit 7/8	ko03018	RNA degradation	KOG0304	mRNA deadenylase subunit	[A]	INFORMATION STORAGE AND PROCESSING	RNA processing and modification	K	COG5228	Ccr4-not transcription complex, subunit	Cellular Component: P-body (GO:0000932);|Molecular Function: RNA binding (GO:0003723);|Molecular Function: poly(A)-specific ribonuclease activity (GO:0004535);|Cellular Component: nucleus (GO:0005634);|Biological Process: transcription, DNA-templated (GO:0006351);|Biological Process: regulation of transcription, DNA-templated (GO:0006355);|Biological Process: negative regulation of translation (G…	--	--
unknown_sample_HQ_transcript_33018	44.2146	85.7729	49.3107	74.8149	91.1049	70.6989	156.721	144.784	158.451	XP_023914621.1	probable CCR4-associated factor 1 homolog 11 [Quercus suber]	Q9FMS6.1	RecName: Full=Probable CCR4-associated factor 1 homolog 11	vvi:100253485	K12581	CNOT7_8, CAF1, POP2	CCR4-NOT transcription complex subunit 7/8	ko03018	RNA degradation	KOG0304	mRNA deadenylase subunit	[A]	INFORMATION STORAGE AND PROCESSING	RNA processing and modification	K	COG5228	Ccr4-not transcription complex, subunit	Biological Process: nuclear-transcribed mRNA poly(A) tail shortening (GO:0000289);|Cellular Component: P-body (GO:0000932);|Molecular Function: RNA binding (GO:0003723);|Molecular Function: poly(A)-specific ribonuclease activity (GO:0004535);|Cellular Component: nucleus (GO:0005634);|Biological Process: transcription, DNA-templated (GO:0006351);|Biological Process: regulation of transcription, DN…	--	--
unknown_sample_HQ_transcript_11856	6.63889	1.35413	4.13591	0.872817	0.452949	0.00271333	6.33444	3.55368	2.28223	XP_021610439.1	serine/threonine protein phosphatase 2A 55 kDa regulatory subunit B beta isoform isoform X1 [Manihot esculenta]	Q39247.1	RecName: Full=Serine/threonine protein phosphatase 2A 55 kDa regulatory subunit B beta isoform; Short=AtB beta; Short=PP2A, subunit B, beta isoform	jcu:105631493	K04354	PPP2R2	serine/threonine-protein phosphatase 2A regulatory subunit B	ko03015|ko04390|ko04391|ko04152|ko04530|ko04071|ko04151|ko04111	mRNA surveillance pathway|Hippo signaling pathway|Hippo signaling pathway - fly|AMPK signaling pathway|Tight junction|Sphingolipid signaling pathway|PI3K-Akt signaling pathway|Cell cycle - yeast	KOG1354	Serine/threonine protein phosphatase 2A, regulatory subunit	[T]	CELLULAR PROCESSES AND SIGNALING	Signal transduction mechanisms	T	COG5170	protein phosphatase type 2A regulator activity	Cellular Component: protein phosphatase type 2A complex (GO:0000159);|Biological Process: mitotic cell cycle (GO:0000278);|Cellular Component: cytosol (GO:0005829);|Biological Process: protein dephosphorylation (GO:0006470);|Molecular Function: protein phosphatase regulator activity (GO:0019888);|Biological Process: developmental process (GO:0032502);|Biological Process: peptidyl-serine dephospho…	--	--
unknown_sample_HQ_transcript_11233	6.52723	7.80993	3.18888	2.4608	7.28047	5.87493	1.28639	1.71065	0.663471	XP_021890108.1	serine/threonine protein phosphatase 2A 59 kDa regulatory subunit B' gamma isoform-like [Carica papaya]	Q9LVE2.2	RecName: Full=Serine/threonine protein phosphatase 2A 59 kDa regulatory subunit B' zeta isoform; Short=AtB' zeta; Short=PP2A, B' subunit, zeta isoform	nnu:104594080	K11584	PPP2R5	serine/threonine-protein phosphatase 2A regulatory subunit B'	ko03015|ko04114|ko04152|ko04071|ko04151|ko04113	mRNA surveillance pathway|Oocyte meiosis|AMPK signaling pathway|Sphingolipid signaling pathway|PI3K-Akt signaling pathway|Meiosis - yeast	KOG2085	Serine/threonine protein phosphatase 2A, regulatory subunit	[T]	CELLULAR PROCESSES AND SIGNALING	Signal transduction mechanisms	T	ENOG410XQJW	Protein phosphatase 2, regulatory subunit B	Cellular Component: protein phosphatase type 2A complex (GO:0000159);|Cellular Component: mitochondrion (GO:0005739);|Cellular Component: cytosol (GO:0005829);|Biological Process: defense response (GO:0006952);|Biological Process: brassinosteroid mediated signaling pathway (GO:0009742);|Molecular Function: protein phosphatase regulator activity (GO:0019888);|Biological Process: negative regulatio…	--	--
unknown_sample_HQ_transcript_19497	2.61744	3.37754	2.24538	2.85413	2.39953	2.60055	7.71979	6.3317	7.07832	APB08585.1	elongation factor 1-alpha [Rhododendron molle]	O24534.1	RecName: Full=Elongation factor 1-alpha; Short=EF-1-alpha	gmx:100785429	K03231	EEF1A	elongation factor 1-alpha	ko03013	RNA transport	KOG0052	Translation elongation factor EF-1 alpha/Tu	[J]	INFORMATION STORAGE AND PROCESSING	Translation, ribosomal structure and biogenesis	J	COG5256	This protein promotes the GTP-dependent binding of aminoacyl-tRNA to the A-site of ribosomes during protein biosynthesis (By similarity)	Molecular Function: translation elongation factor activity (GO:0003746);|Molecular Function: GTPase activity (GO:0003924);|Molecular Function: GTP binding (GO:0005525);|Cellular Component: cytoplasm (GO:0005737);	--	--
unknown_sample_HQ_transcript_2683	0.128684	0.220962	3.58124e-06	0.0325597	2.22515	1.07486	6.10693	4.37837	7.26602	EXC14271.1	Eukaryotic translation initiation factor 3 subunit H [Morus notabilis]	Q9C5Z2.2	RecName: Full=Eukaryotic translation initiation factor 3 subunit H; Short=eIF3h; AltName: Full=Eukaryotic translation initiation factor 3 subunit 3; AltName: Full=eIF-3-gamma; AltName: Full=eIF3 p38 subunit	tcc:TCM_020132	K03247	EIF3H	translation initiation factor 3 subunit H	ko03013	RNA transport	KOG1560	Translation initiation factor 3, subunit h (eIF-3h)	[J]	INFORMATION STORAGE AND PROCESSING	Translation, ribosomal structure and biogenesis	J	ENOG410XSR9	Component of the eukaryotic translation initiation factor 3 (eIF-3) complex, which is involved in protein synthesis and, together with other initiation factors, stimulates binding of mRNA and methionyl-tRNAi to the 40S ribosome (By similarity)	Molecular Function: translation initiation factor activity (GO:0003743);|Cellular Component: cytosol (GO:0005829);|Cellular Component: eukaryotic translation initiation factor 3 complex (GO:0005852);|Biological Process: response to auxin (GO:0009733);|Biological Process: response to abscisic acid (GO:0009737);|Biological Process: abscisic acid-activated signaling pathway (GO:0009738);|Biological …	--	--
unknown_sample_HQ_transcript_2981	0.000869694	2.29828e-14	0.235369	1.77919e-05	0.102284	0.285467	0.84611	4.66732	2.50971	EXC14271.1	Eukaryotic translation initiation factor 3 subunit H [Morus notabilis]	Q9C5Z2.2	RecName: Full=Eukaryotic translation initiation factor 3 subunit H; Short=eIF3h; AltName: Full=Eukaryotic translation initiation factor 3 subunit 3; AltName: Full=eIF-3-gamma; AltName: Full=eIF3 p38 subunit	rcu:8279662	K03247	EIF3H	translation initiation factor 3 subunit H	ko03013	RNA transport	KOG1560	Translation initiation factor 3, subunit h (eIF-3h)	[J]	INFORMATION STORAGE AND PROCESSING	Translation, ribosomal structure and biogenesis	J	ENOG410XSR9	Component of the eukaryotic translation initiation factor 3 (eIF-3) complex, which is involved in protein synthesis and, together with other initiation factors, stimulates binding of mRNA and methionyl-tRNAi to the 40S ribosome (By similarity)	Molecular Function: translation initiation factor activity (GO:0003743);|Cellular Component: cytosol (GO:0005829);|Cellular Component: eukaryotic translation initiation factor 3 complex (GO:0005852);|Biological Process: response to auxin (GO:0009733);|Biological Process: response to abscisic acid (GO:0009737);|Biological Process: abscisic acid-activated signaling pathway (GO:0009738);|Biological …	--	--
unknown_sample_HQ_transcript_35747	0.239485	1.95313	24.0516	16.7324	0.48191	3.66414	43.1483	58.2718	35.7174	NP_001337027.1	GTP binding Elongation factor Tu family protein [Glycine max]	O24534.1	RecName: Full=Elongation factor 1-alpha; Short=EF-1-alpha	gmx:100785429	K03231	EEF1A	elongation factor 1-alpha	ko03013	RNA transport	KOG0052	Translation elongation factor EF-1 alpha/Tu	[J]	INFORMATION STORAGE AND PROCESSING	Translation, ribosomal structure and biogenesis	J	COG5256	This protein promotes the GTP-dependent binding of aminoacyl-tRNA to the A-site of ribosomes during protein biosynthesis (By similarity)	Molecular Function: translation elongation factor activity (GO:0003746);|Molecular Function: GTPase activity (GO:0003924);|Molecular Function: GTP binding (GO:0005525);|Cellular Component: cytoplasm (GO:0005737);	--	--
unknown_sample_HQ_transcript_37026	30.8691	28.8273	32.8266	34.6191	54.3451	36.4216	120.771	58.2076	73.9505	XP_022139784.1	protein translation factor SUI1 homolog 1-like [Momordica charantia]	Q94JV4.1	RecName: Full=Protein translation factor SUI1 homolog 2	cmo:103490142	K03113	EIF1, SUI1	translation initiation factor 1	ko03013	RNA transport	KOG1770	Translation initiation factor 1 (eIF-1/SUI1)	[J]	INFORMATION STORAGE AND PROCESSING	Translation, ribosomal structure and biogenesis	J	COG0023	translation initiation factor	Molecular Function: translation initiation factor activity (GO:0003743);|Biological Process: regulation of translation (GO:0006417);	--	--
unknown_sample_HQ_transcript_31307	7.21998	4.14285	3.0859	4.17699	7.48204	4.77697	8.71121	16.278	8.25549	XP_021656680.1	60S ribosomal protein L6-like [Hevea brasiliensis]	Q9C9C5.1	RecName: Full=60S ribosomal protein L6-3	rcu:8261126	K02934	RP-L6e, RPL6	large subunit ribosomal protein L6e	ko03010	Ribosome	KOG1694	60s ribosomal protein L6	[J]	INFORMATION STORAGE AND PROCESSING	Translation, ribosomal structure and biogenesis	J	COG2163	(ribosomal) protein	Biological Process: ribosomal large subunit assembly (GO:0000027);|Biological Process: cytoplasmic translation (GO:0002181);|Molecular Function: RNA binding (GO:0003723);|Molecular Function: structural constituent of ribosome (GO:0003735);|Cellular Component: cytosol (GO:0005829);|Cellular Component: plasma membrane (GO:0005886);|Cellular Component: plasmodesma (GO:0009506);|Cellular Component: m…	--	--
unknown_sample_HQ_transcript_31594	92.4234	130.714	63.2911	129.342	101.49	138.201	386.814	218.714	189.805	XP_010034641.1	PREDICTED: 40S ribosomal protein S3a [Eucalyptus grandis]	A5B4K1.1	RecName: Full=40S ribosomal protein S3a-1	egr:104423901	K02984	RP-S3Ae, RPS3A	small subunit ribosomal protein S3Ae	ko03010	Ribosome	KOG1628	40S ribosomal protein S3A	[J]	INFORMATION STORAGE AND PROCESSING	Translation, ribosomal structure and biogenesis	J	COG1890	Ribosomal protein	Molecular Function: structural constituent of ribosome (GO:0003735);|Cellular Component: ribosome (GO:0005840);|Biological Process: translation (GO:0006412);	--	--
unknown_sample_HQ_transcript_36865	15.8111	0.3111	77.9818	66.0775	24.6108	20.5478	119.045	80.5028	117.587	OVA05604.1	Ribosomal protein L3 [Macleaya cordata]	P35684.2	RecName: Full=60S ribosomal protein L3	sind:105172529	K02925	RP-L3e, RPL3	large subunit ribosomal protein L3e	ko03010	Ribosome	KOG0746	60S ribosomal protein L3 and related proteins	[J]	INFORMATION STORAGE AND PROCESSING	Translation, ribosomal structure and biogenesis	J	COG0087	One of the primary rRNA binding proteins, it binds directly near the 3'-end of the 23S rRNA, where it nucleates assembly of the 50S subunit (By similarity)	Biological Process: ribosomal large subunit assembly (GO:0000027);|Molecular Function: RNA binding (GO:0003723);|Molecular Function: structural constituent of ribosome (GO:0003735);|Biological Process: translation (GO:0006412);|Cellular Component: cytosolic large ribosomal subunit (GO:0022625);	--	--
unknown_sample_HQ_transcript_36869	91.545	4.04192	150.045	87.2755	193.662	99.4588	277.295	238.502	291.334	PIA46150.1	hypothetical protein AQUCO_01600427v1 [Aquilegia coerulea]	Q9SPB3.1	RecName: Full=60S ribosomal protein L10; AltName: Full=QM protein homolog	nnu:104612975	K02866	RP-L10e, RPL10	large subunit ribosomal protein L10e	ko03010	Ribosome	KOG0857	60s ribosomal protein L10	[J]	INFORMATION STORAGE AND PROCESSING	Translation, ribosomal structure and biogenesis	J	COG0197	Binds 23S rRNA and is also seen to make contacts with the A and possibly P site tRNAs (By similarity)	Molecular Function: structural constituent of ribosome (GO:0003735);|Cellular Component: ribosome (GO:0005840);|Biological Process: translation (GO:0006412);	--	--
unknown_sample_HQ_transcript_37680	36.7349	53.6773	53.0469	25.8814	48.9546	58.2528	116.579	88.1866	86.3592	EEF38862.1	ribosomal protein L39e, putative [Ricinus communis]	P51425.1	RecName: Full=60S ribosomal protein L39	vvi:100852602	K02924	RP-L39e, RPL39	large subunit ribosomal protein L39e	ko03010	Ribosome	KOG0002	60s ribosomal protein L39	[J]	INFORMATION STORAGE AND PROCESSING	Translation, ribosomal structure and biogenesis	J	COG2167	Ribosomal protein	Molecular Function: structural constituent of ribosome (GO:0003735);|Cellular Component: ribosome (GO:0005840);|Biological Process: translation (GO:0006412);	--	--
unknown_sample_HQ_transcript_16813	0.376622	1.32482	0.543547	0.623054	0.0205953	0.844278	2.89946	3.2662	1.88142	XP_010649143.1	PREDICTED: nucleolar protein 6 isoform X2 [Vitis vinifera]	Q6NRY2.2	RecName: Full=Nucleolar protein 6	vvi:100242719	K14544	UTP22, NOL6	U3 small nucleolar RNA-associated protein 22	ko03008	Ribosome biogenesis in eukaryotes	KOG2054	Nucleolar RNA-associated protein (NRAP)	[S]	POORLY CHARACTERIZED	Function unknown	S	ENOG410XPP9	Nucleolar protein	Molecular Function: RNA binding (GO:0003723);|Cellular Component: nucleolus (GO:0005730);	--	--
unknown_sample_HQ_transcript_30249	0.00139594	2.36495	2.75176	5.07024	5.6674	1.67903	15.581	11.515	9.02238	PON72190.1	Nop domain containing protein [Trema orientale]	O00567.4	RecName: Full=Nucleolar protein 56; AltName: Full=Nucleolar protein 5A	jcu:105640221	K14564	NOP56	nucleolar protein 56	ko03008	Ribosome biogenesis in eukaryotes	KOG2573	Ribosome biogenesis protein - Nop56p/Sik1p	[AJ]	INFORMATION STORAGE AND PROCESSING|INFORMATION STORAGE AND PROCESSING	RNA processing and modification |Translation, ribosomal structure and biogenesis	J	COG1498	Nucleolar protein	Biological Process: rRNA modification (GO:0000154);|Cellular Component: fibrillar center (GO:0001650);|Molecular Function: RNA binding (GO:0003723);|Cellular Component: nucleoplasm (GO:0005654);|Cellular Component: nucleolus (GO:0005730);|Cellular Component: small nucleolar ribonucleoprotein complex (GO:0005732);|Cellular Component: cytoplasm (GO:0005737);|Biological Process: rRNA processing (GO:…	--	--
unknown_sample_HQ_transcript_24506	4.34519	1.97349	4.53145	1.94622	2.51087	2.08532	0.000299672	0.000210862	2.99263e-06	XP_002275232.1	PREDICTED: chorismate synthase 1, chloroplastic [Vitis vinifera]	P57720.2	RecName: Full=Chorismate synthase, chloroplastic; AltName: Full=5-enolpyruvylshikimate-3-phosphate phospholyase; AltName: Full=Protein EMBRYO DEFECTIVE 1144; Flags: Precursor	vvi:100241015	K01736	aroC	chorismate synthase	ko01230|ko00400	Biosynthesis of amino acids|Phenylalanine, tyrosine and tryptophan biosynthesis	KOG4492	Chorismate synthase	[E]	METABOLISM	Amino acid transport and metabolism	E	COG0082	5-enolpyruvylshikimate-3-phosphate phospholyase	Molecular Function: chorismate synthase activity (GO:0004107);|Cellular Component: nucleolus (GO:0005730);|Cellular Component: cytosol (GO:0005829);|Biological Process: aromatic amino acid family biosynthetic process (GO:0009073);|Biological Process: chorismate biosynthetic process (GO:0009423);|Cellular Component: chloroplast (GO:0009507);|Cellular Component: plastid (GO:0009536);|Cellular Compo…	--	--
unknown_sample_HQ_transcript_9973	4.63026	5.54093	6.43771	1.71318	0.00248365	2.67379	9.58525	1.47304	8.16519	XP_021809038.1	pyrophosphate-energized vacuolar membrane proton pump-like [Prunus avium]	Q944B6.1	RecName: Full=Arogenate dehydrogenase 1, chloroplastic; AltName: Full=TYRATC; AltName: Full=TyrAAT1; Flags: Precursor	pmum:103341136	K15227	TYRAAT	arogenate dehydrogenase (NADP+), plant	ko01230|ko00400	Biosynthesis of amino acids|Phenylalanine, tyrosine and tryptophan biosynthesis	KOG2380	Prephenate dehydrogenase (NADP+)	[E]	METABOLISM	Amino acid transport and metabolism	E	COG0287	prephenate dehydrogenase	Molecular Function: prephenate dehydrogenase (NADP+) activity (GO:0004665);|Biological Process: tyrosine biosynthetic process (GO:0006571);|Molecular Function: prephenate dehydrogenase (NAD+) activity (GO:0008977);|Cellular Component: chloroplast (GO:0009507);|Molecular Function: arogenate dehydrogenase (NADP+) activity (GO:0033730);	--	--
unknown_sample_HQ_transcript_18548	5.10682	13.1502	6.10384	1.96895	2.43974	4.76616	1.10254	1.51767	0.313865	XP_002528517.1	isocitrate dehydrogenase [NADP] [Ricinus communis]	P50218.1	RecName: Full=Isocitrate dehydrogenase [NADP]; Short=IDH; AltName: Full=IDP; AltName: Full=NADP(+)-specific ICDH; AltName: Full=Oxalosuccinate decarboxylase	rcu:8258744	K00031	IDH1, IDH2, icd	isocitrate dehydrogenase	ko01200|ko04146|ko00020|ko00720|ko01210|ko01230|ko00480	Carbon metabolism|Peroxisome|Citrate cycle (TCA cycle)|Carbon fixation pathways in prokaryotes|2-Oxocarboxylic acid metabolism|Biosynthesis of amino acids|Glutathione metabolism	KOG1526	NADP-dependent isocitrate dehydrogenase	[C]	METABOLISM	Energy production and conversion	C	COG0538	isocitrate dehydrogenase (NADp)	Molecular Function: magnesium ion binding (GO:0000287);|Molecular Function: isocitrate dehydrogenase (NADP+) activity (GO:0004450);|Cellular Component: cytoplasm (GO:0005737);|Biological Process: glyoxylate cycle (GO:0006097);|Biological Process: tricarboxylic acid cycle (GO:0006099);|Biological Process: isocitrate metabolic process (GO:0006102);|Molecular Function: NAD binding (GO:0051287);	--	--
unknown_sample_HQ_transcript_26575	2.78336	0.0216874	1.00785	13.4815	15.1288	17.1687	0.319827	0.0401565	14.8318	AHJ61047.1	carboxyltransferase alpha subunit [Vernicia fordii]	Q9LD43.1	RecName: Full=Acetyl-coenzyme A carboxylase carboxyl transferase subunit alpha, chloroplastic; Short=ACCase subunit alpha; Short=Acetyl-CoA carboxylase carboxyltransferase subunit alpha; Flags: Precursor	tcc:TCM_021770	K01962	accA	acetyl-CoA carboxylase carboxyl transferase subunit alpha	ko01200|ko00061|ko00620|ko00253|ko00720|ko00640|ko01212	Carbon metabolism|Fatty acid biosynthesis|Pyruvate metabolism|Tetracycline biosynthesis|Carbon fixation pathways in prokaryotes|Propanoate metabolism|Fatty acid metabolism	--	--	--	--	--	I	COG0825	Component of the acetyl coenzyme A carboxylase (ACC) complex. First, biotin carboxylase catalyzes the carboxylation of biotin on its carrier protein (BCCP) and then the CO(2) group is transferred by the carboxyltransferase to acetyl-CoA to form malonyl-CoA (By similarity)	Molecular Function: acetyl-CoA carboxylase activity (GO:0003989);|Molecular Function: ATP binding (GO:0005524);|Biological Process: fatty acid biosynthetic process (GO:0006633);|Cellular Component: acetyl-CoA carboxylase complex (GO:0009317);|Cellular Component: chloroplast (GO:0009507);|Cellular Component: plastid (GO:0009536);|Cellular Component: chloroplast stroma (GO:0009570);|Cellular Compon…	--	--
unknown_sample_HQ_transcript_29641	58.7734	39.2115	36.0877	29.789	45.2568	40.3333	19.8067	16.8308	8.34894	XP_018836974.1	PREDICTED: alcohol dehydrogenase-like 1 isoform X2 [Juglans regia]	A1L4Y2.1	RecName: Full=Alcohol dehydrogenase-like 3	cit:102628355	K00121	frmA, ADH5, adhC	S-(hydroxymethyl)glutathione dehydrogenase / alcohol dehydrogenase	ko00982|ko00980|ko00680|ko01220|ko00071|ko00626|ko00350|ko01200|ko00830|ko00625|ko00010	Drug metabolism - cytochrome P450|Metabolism of xenobiotics by cytochrome P450|Methane metabolism|Degradation of aromatic compounds|Fatty acid degradation|Naphthalene degradation|Tyrosine metabolism|Carbon metabolism|Retinol metabolism|Chloroalkane and chloroalkene degradation|Glycolysis / Gluconeogenesis	KOG0022	Alcohol dehydrogenase, class III	[Q]	METABOLISM	Secondary metabolites biosynthesis, transport and catabolism	C	COG1062	alcohol dehydrogenase	Molecular Function: alcohol dehydrogenase (NAD) activity (GO:0004022);|Cellular Component: cytoplasm (GO:0005737);|Molecular Function: zinc ion binding (GO:0008270);	--	--
unknown_sample_HQ_transcript_16758	4.9091	11.4973	10.082	8.05825	6.28585	7.61299	3.43111	2.20596	1.73963	GAY55912.1	hypothetical protein CUMW_167740 [Citrus unshiu]	P49332.1	RecName: Full=Probable glutathione S-transferase parC; AltName: Full=Auxin-regulated protein parC	aly:ARALYDRAFT_316741	K00799	GST, gst	glutathione S-transferase	ko00982|ko00480|ko00980	Drug metabolism - cytochrome P450|Glutathione metabolism|Metabolism of xenobiotics by cytochrome P450	KOG0406	Glutathione S-transferase	[O]	CELLULAR PROCESSES AND SIGNALING	Posttranslational modification, protein turnover, chaperones	O	ENOG410XSIX	glutathione Stransferase	Molecular Function: glutathione transferase activity (GO:0004364);|Biological Process: auxin-activated signaling pathway (GO:0009734);	--	--
unknown_sample_HQ_transcript_2399	5.87491	6.07927	7.48652	4.43375	7.26608	5.50559	9.44376	10.2763	19.5542	XP_018808786.1	PREDICTED: valine--tRNA ligase, mitochondrial 1 [Juglans regia]	P93736.2	RecName: Full=Valine--tRNA ligase, mitochondrial 1; AltName: Full=AtSYV1; AltName: Full=Protein TWIN 2; AltName: Full=Valyl-tRNA synthetase; Short=ValRS; Flags: Precursor	cmo:103504618	K01873	VARS, valS	valyl-tRNA synthetase	ko00970	Aminoacyl-tRNA biosynthesis	KOG0432	Valyl-tRNA synthetase	[J]	INFORMATION STORAGE AND PROCESSING	Translation, ribosomal structure and biogenesis	J	COG0525	amino acids such as threonine, to avoid such errors, it has a posttransfer editing activity that hydrolyzes mischarged Thr-tRNA(Val) in a tRNA-dependent manner (By similarity)	Molecular Function: aminoacyl-tRNA editing activity (GO:0002161);|Molecular Function: valine-tRNA ligase activity (GO:0004832);|Molecular Function: ATP binding (GO:0005524);|Cellular Component: mitochondrion (GO:0005739);|Cellular Component: cytosol (GO:0005829);|Biological Process: valyl-tRNA aminoacylation (GO:0006438);|Cellular Component: chloroplast (GO:0009507);|Biological Process: embryo de…	--	--
unknown_sample_HQ_transcript_2550	0.362952	0.915129	0.377148	1.19792	2.47969	1.91976	0.584859	0.54615	0.801382	XP_018808786.1	PREDICTED: valine--tRNA ligase, mitochondrial 1 [Juglans regia]	P93736.2	RecName: Full=Valine--tRNA ligase, mitochondrial 1; AltName: Full=AtSYV1; AltName: Full=Protein TWIN 2; AltName: Full=Valyl-tRNA synthetase; Short=ValRS; Flags: Precursor	cmo:103504618	K01873	VARS, valS	valyl-tRNA synthetase	ko00970	Aminoacyl-tRNA biosynthesis	KOG0432	Valyl-tRNA synthetase	[J]	INFORMATION STORAGE AND PROCESSING	Translation, ribosomal structure and biogenesis	J	COG0525	amino acids such as threonine, to avoid such errors, it has a posttransfer editing activity that hydrolyzes mischarged Thr-tRNA(Val) in a tRNA-dependent manner (By similarity)	Molecular Function: aminoacyl-tRNA editing activity (GO:0002161);|Molecular Function: valine-tRNA ligase activity (GO:0004832);|Molecular Function: ATP binding (GO:0005524);|Cellular Component: mitochondrion (GO:0005739);|Cellular Component: cytosol (GO:0005829);|Biological Process: valyl-tRNA aminoacylation (GO:0006438);|Cellular Component: chloroplast (GO:0009507);|Biological Process: embryo de…	--	--
unknown_sample_HQ_transcript_8643	4.64463	1.02448	9.74326	1.65844	6.77513	6.47902	11.0084	11.7901	11.6368	XP_002270305.1	PREDICTED: glutamine--tRNA ligase isoform X2 [Vitis vinifera]	P52780.2	RecName: Full=Glutamine--tRNA ligase; AltName: Full=Glutaminyl-tRNA synthetase; Short=GlnRS	vvi:100258244	K01886	QARS, glnS	glutaminyl-tRNA synthetase	ko00970	Aminoacyl-tRNA biosynthesis	KOG1148	Glutaminyl-tRNA synthetase	[J]	INFORMATION STORAGE AND PROCESSING	Translation, ribosomal structure and biogenesis	J	COG0008	Catalyzes the attachment of glutamate to tRNA(Glu) in a two-step reaction glutamate is first activated by ATP to form Glu-AMP and then transferred to the acceptor end of tRNA(Glu) (By similarity)	Molecular Function: glutamine-tRNA ligase activity (GO:0004819);|Molecular Function: ATP binding (GO:0005524);|Cellular Component: cytoplasm (GO:0005737);|Biological Process: glutaminyl-tRNA aminoacylation (GO:0006425);	--	--
unknown_sample_HQ_transcript_25314	49.4984	68.2128	55.9959	48.1612	31.5036	38.8	15.648	17.0777	17.8287	AMW36064.1	flavanone 3'-hydroxylase [Paeonia suffruticosa]	Q9SBQ9.1	RecName: Full=Flavonoid 3'-monooxygenase; AltName: Full=Cytochrome P450 75B2; AltName: Full=Flavonoid 3'-hydroxylase	vvi:100232999	K05280	E1.14.13.21	flavonoid 3'-monooxygenase	ko00944|ko00941	Flavone and flavonol biosynthesis|Flavonoid biosynthesis	KOG0156	Cytochrome P450 CYP2 subfamily	[Q]	METABOLISM	Secondary metabolites biosynthesis, transport and catabolism	Q	COG2124	Cytochrome p450	Molecular Function: iron ion binding (GO:0005506);|Cellular Component: endoplasmic reticulum membrane (GO:0005789);|Biological Process: flavonoid biosynthetic process (GO:0009813);|Cellular Component: integral component of membrane (GO:0016021);|Molecular Function: flavonoid 3'-monooxygenase activity (GO:0016711);|Molecular Function: heme binding (GO:0020037);	--	--
unknown_sample_HQ_transcript_21212	10.0776	21.6311	20.3779	8.45036	24.9244	11.8367	3.68377	4.34331	4.69609	AFZ78538.1	beta-glucosidase [Populus tomentosa]	A2SY66.1	RecName: Full=Vicianin hydrolase; Short=VH; Flags: Precursor	pxb:103945826	K01188	E3.2.1.21	beta-glucosidase	ko00940|ko00460|ko00500	Phenylpropanoid biosynthesis|Cyanoamino acid metabolism|Starch and sucrose metabolism	KOG0626	Beta-glucosidase, lactase phlorizinhydrolase, and related proteins	[G]	METABOLISM	Carbohydrate transport and metabolism	G	COG2723	beta-glucosidase	Molecular Function: hydrolase activity, hydrolyzing O-glycosyl compounds (GO:0004553);|Biological Process: carbohydrate catabolic process (GO:0016052);|Molecular Function: vicianin beta-glucosidase activity (GO:0050392);	--	--
unknown_sample_HQ_transcript_5690	7.25685	5.3434	10.9698	7.93342	10.2629	6.22102	3.91189	3.18332	3.02964	PSS13661.1	Beta-glucosidase [Actinidia chinensis var. chinensis]	B7F7K7.1	RecName: Full=Beta-glucosidase 31; Short=Os9bglu31; Flags: Precursor	sind:105173777	K01188	E3.2.1.21	beta-glucosidase	ko00940|ko00460|ko00500	Phenylpropanoid biosynthesis|Cyanoamino acid metabolism|Starch and sucrose metabolism	KOG0626	Beta-glucosidase, lactase phlorizinhydrolase, and related proteins	[G]	METABOLISM	Carbohydrate transport and metabolism	G	COG2723	beta-glucosidase	Biological Process: carbohydrate metabolic process (GO:0005975);|Molecular Function: beta-glucosidase activity (GO:0008422);|Molecular Function: scopolin beta-glucosidase activity (GO:0102483);|Biological Process: glycosyl compound metabolic process (GO:1901657);	--	--
unknown_sample_HQ_transcript_20002	15.7459	10.9543	19.2482	8.94825	6.51646	9.91253	2.43553	3.66422	3.29059	PSS10365.1	Peroxidase, partial [Actinidia chinensis var. chinensis]	Q9SB81.2	RecName: Full=Peroxidase 42; Short=Atperox P42; AltName: Full=ATP1a/ATP1b; AltName: Full=PRXR1; Flags: Precursor	rcu:8284199	K00430	E1.11.1.7	peroxidase	ko00940	Phenylpropanoid biosynthesis	--	--	--	--	--	G	ENOG4111GTW	peroxidase	Molecular Function: peroxidase activity (GO:0004601);|Cellular Component: extracellular region (GO:0005576);|Biological Process: response to oxidative stress (GO:0006979);|Cellular Component: plant-type cell wall (GO:0009505);|Cellular Component: plasmodesma (GO:0009506);|Biological Process: plant-type cell wall organization (GO:0009664);|Molecular Function: heme binding (GO:0020037);|Biological …	--	--
unknown_sample_HQ_transcript_2359	0.267011	0.631766	0.250385	0.000533335	1.23364e-06	0.000192262	0.830383	0.415268	0.294407	XP_003635280.1	PREDICTED: probable mannitol dehydrogenase [Vitis vinifera]	Q9ZRF1.1	RecName: Full=Probable mannitol dehydrogenase; AltName: Full=NAD-dependent mannitol dehydrogenase	vvi:100854646	K00083	E1.1.1.195	cinnamyl-alcohol dehydrogenase	ko00940	Phenylpropanoid biosynthesis	KOG0023	Alcohol dehydrogenase, class V	[Q]	METABOLISM	Secondary metabolites biosynthesis, transport and catabolism	C	COG1064	alcohol dehydrogenase	Molecular Function: zinc ion binding (GO:0008270);|Molecular Function: mannitol dehydrogenase activity (GO:0046029);	--	--
unknown_sample_HQ_transcript_34687	129.529	190.525	126.962	127.996	141.672	88.1006	46.8351	46.2561	63.5429	PSS10365.1	Peroxidase, partial [Actinidia chinensis var. chinensis]	Q9SB81.2	RecName: Full=Peroxidase 42; Short=Atperox P42; AltName: Full=ATP1a/ATP1b; AltName: Full=PRXR1; Flags: Precursor	cmo:103485311	K00430	E1.11.1.7	peroxidase	ko00940	Phenylpropanoid biosynthesis	--	--	--	--	--	G	ENOG4111GTW	peroxidase	Molecular Function: peroxidase activity (GO:0004601);|Cellular Component: extracellular region (GO:0005576);|Biological Process: response to oxidative stress (GO:0006979);|Cellular Component: plant-type cell wall (GO:0009505);|Cellular Component: plasmodesma (GO:0009506);|Biological Process: plant-type cell wall organization (GO:0009664);|Molecular Function: heme binding (GO:0020037);|Biological …	--	--
unknown_sample_HQ_transcript_24588	20.9452	28.3682	17.5997	19.4727	11.3487	12.2462	5.74966	6.51281	6.26694	XP_010660878.1	PREDICTED: high affinity nitrate transporter 2.5 [Vitis vinifera]	Q9LYK2.1	RecName: Full=High affinity nitrate transporter 2.7; Short=AtNRT2:7	vvi:100261203	K02575	NRT, narK, nrtP, nasA	MFS transporter, NNP family, nitrate/nitrite transporter	ko00910	Nitrogen metabolism	--	--	--	--	--	P	COG2223	Transporter	Cellular Component: plasma membrane (GO:0005886);|Cellular Component: plant-type vacuole membrane (GO:0009705);|Molecular Function: nitrate transmembrane transporter activity (GO:0015112);|Biological Process: nitrate transport (GO:0015706);|Cellular Component: integral component of membrane (GO:0016021);|Biological Process: nitrate assimilation (GO:0042128);|Biological Process: cellular response …	--	--
unknown_sample_HQ_transcript_17786	32.9698	27.3911	19.3915	19.0949	13.258	12.2869	5.25345	5.84668	6.4205	XP_002519944.1	probable carotenoid cleavage dioxygenase 4, chloroplastic [Ricinus communis]	O49675.1	RecName: Full=Probable carotenoid cleavage dioxygenase 4, chloroplastic; Short=AtCCD4; AltName: Full=AtNCED4; Flags: Precursor	rcu:8280147	K09840	NCED	9-cis-epoxycarotenoid dioxygenase	ko00906	Carotenoid biosynthesis	KOG1285	Beta, beta-carotene 15,15'-dioxygenase and related enzymes	[Q]	METABOLISM	Secondary metabolites biosynthesis, transport and catabolism	Q	COG3670	dioxygenase	Cellular Component: chloroplast (GO:0009507);|Cellular Component: plastoglobule (GO:0010287);|Molecular Function: oxidoreductase activity, acting on single donors with incorporation of molecular oxygen, incorporation of two atoms of oxygen (GO:0016702);|Molecular Function: metal ion binding (GO:0046872);	--	--
unknown_sample_HQ_transcript_23722	3.25377	8.19918	5.41779	4.43853	1.37827	1.7173	0.418084	0.570041	0.0337216	NP_001313089.1	gibberellin 20 oxidase 1-like [Nicotiana tabacum]	Q39110.2	RecName: Full=Gibberellin 20 oxidase 1; AltName: Full=GA 20-oxidase 1; Short=AtGA20ox1; AltName: Full=Gibberellin C-20 oxidase 1	cit:102608767	K05282	E1.14.11.12	gibberellin 20-oxidase	ko00904	Diterpenoid biosynthesis	KOG0143	Iron/ascorbate family oxidoreductases	[QR]	METABOLISM|POORLY CHARACTERIZED	Secondary metabolites biosynthesis, transport and catabolism |General function prediction only	S	COG3491	2OGFe(II) oxygenase	Cellular Component: cytoplasm (GO:0005737);|Biological Process: gibberellin biosynthetic process (GO:0009686);|Biological Process: response to gibberellin (GO:0009739);|Biological Process: gibberellic acid mediated signaling pathway (GO:0009740);|Biological Process: unidimensional cell growth (GO:0009826);|Biological Process: flower development (GO:0009908);|Molecular Function: gibberellin 20-oxi…	--	--
unknown_sample_HQ_transcript_31133	10.0998	11.3428	2.9794	4.64358	6.53573	2.44162	2.49959	0.174303	1.72338	XP_002301348.1	(+)-neomenthol dehydrogenase [Populus trichocarpa]	Q9M2E2.1	RecName: Full=(+)-neomenthol dehydrogenase; AltName: Full=Menthone:neomenthol reductase; AltName: Full=Short-chain dehydrogenase/reductase 1; Short=AtSDR1	pop:POPTR_0002s15840g	K15095	E1.1.1.208	(+)-neomenthol dehydrogenase	ko00902	Monoterpenoid biosynthesis	KOG1208	Dehydrogenases with different specificities (related to short-chain alcohol dehydrogenases)	[Q]	METABOLISM	Secondary metabolites biosynthesis, transport and catabolism	S	COG1028	Dehydrogenase reductase	Cellular Component: cytoplasm (GO:0005737);|Biological Process: defense response (GO:0006952);|Molecular Function: (+)-neomenthol dehydrogenase activity (GO:0047501);	--	--
unknown_sample_HQ_transcript_32447	2.88049e-07	1.59397e-07	3.69165e-09	1.01792	1.08735	0.729248	7.24717e-10	2.13131e-10	9.48741e-07	P48021.1	RecName: Full=3-hydroxy-3-methylglutaryl-coenzyme A reductase; Short=HMG-CoA reductase	P48021.1	RecName: Full=3-hydroxy-3-methylglutaryl-coenzyme A reductase; Short=HMG-CoA reductase	vvi:100245191	K00021	HMGCR	hydroxymethylglutaryl-CoA reductase (NADPH)	ko00900|ko04152	Terpenoid backbone biosynthesis|AMPK signaling pathway	KOG2480	3-hydroxy-3-methylglutaryl-CoA (HMG-CoA) reductase	[I]	METABOLISM	Lipid transport and metabolism	I	COG1257	)-reductase	Molecular Function: hydroxymethylglutaryl-CoA reductase (NADPH) activity (GO:0004420);|Cellular Component: endoplasmic reticulum membrane (GO:0005789);|Biological Process: isoprenoid biosynthetic process (GO:0008299);|Biological Process: coenzyme A metabolic process (GO:0015936);|Cellular Component: integral component of membrane (GO:0016021);|Molecular Function: NADP binding (GO:0050661);	--	--
unknown_sample_HQ_transcript_12883	9.72276	9.39985	8.6696	6.52281	6.95525	3.61435	2.06201	2.63863	1.92037	XP_010033010.1	PREDICTED: dehydrodolichyl diphosphate synthase 2 [Eucalyptus grandis]	Q56Y11.2	RecName: Full=Dehydrodolichyl diphosphate synthase 2; Short=Dedol-PP synthase 2	egr:104422391	K11778	DHDDS, RER2, SRT1	ditrans,polycis-polyprenyl diphosphate synthase	ko00900	Terpenoid backbone biosynthesis	KOG1602	Cis-prenyltransferase	[I]	METABOLISM	Lipid transport and metabolism	I	COG0020	Catalyzes the condensation of isopentenyl diphosphate (IPP) with allylic pyrophosphates generating different type of terpenoids (By similarity)	Molecular Function: polyprenyltransferase activity (GO:0002094);|Cellular Component: cytosol (GO:0005829);|Biological Process: protein glycosylation (GO:0006486);|Cellular Component: chloroplast (GO:0009507);|Cellular Component: chloroplast stroma (GO:0009570);|Biological Process: plastid membrane organization (GO:0009668);|Biological Process: polyprenol biosynthetic process (GO:0016094);	--	--
unknown_sample_HQ_transcript_28877	48.628	29.6011	26.201	17.4844	20.0935	20.828	8.43779	9.49644	7.31477	XP_024160474.1	dehydrodolichyl diphosphate synthase 2-like [Rosa chinensis]	Q56Y11.2	RecName: Full=Dehydrodolichyl diphosphate synthase 2; Short=Dedol-PP synthase 2	fve:101301857	K11778	DHDDS, RER2, SRT1	ditrans,polycis-polyprenyl diphosphate synthase	ko00900	Terpenoid backbone biosynthesis	KOG1602	Cis-prenyltransferase	[I]	METABOLISM	Lipid transport and metabolism	I	COG0020	Catalyzes the condensation of isopentenyl diphosphate (IPP) with allylic pyrophosphates generating different type of terpenoids (By similarity)	Molecular Function: polyprenyltransferase activity (GO:0002094);|Cellular Component: cytosol (GO:0005829);|Biological Process: protein glycosylation (GO:0006486);|Cellular Component: chloroplast (GO:0009507);|Cellular Component: chloroplast stroma (GO:0009570);|Biological Process: plastid membrane organization (GO:0009668);|Biological Process: polyprenol biosynthetic process (GO:0016094);	--	--
unknown_sample_HQ_transcript_8082	1.36215	0.649996	5.25685e-05	3.81822	6.88602	4.28939	3.11198	3.1205	0.000719712	XP_018831179.1	PREDICTED: bifunctional dethiobiotin synthetase/7,8-diamino-pelargonic acid aminotransferase, mitochondrial isoform X1 [Juglans regia]	B0F481.1	RecName: Full=Bifunctional dethiobiotin synthetase/7,8-diamino-pelargonic acid aminotransferase, mitochondrial; AltName: Full=Bifunctional BIO3-BIO1 protein; Includes: RecName: Full=Dethiobiotin synthetase; AltName: Full=DTB synthetase; Short=DTBS; AltName: Full=Protein BIOTIN AUXOTROPH 3; Includes: RecName: Full=7,8-diamino-pelargonic acid aminotransferase; Short=DAPA AT; Short=DAPA aminotransfe…	vvi:100259784	K19562	BIO3-BIO1	bifunctional dethiobiotin synthetase / adenosylmethionine---8-amino-7-oxononanoate aminotransferase	ko00780	Biotin metabolism	KOG1401	Acetylornithine aminotransferase	[E]	METABOLISM	Amino acid transport and metabolism	E	COG0161	Catalyzes the transfer of the alpha-amino group from S- adenosyl-L-methionine (SAM) to 7-keto-8-aminopelargonic acid (KAPA) to form 7,8-diaminopelargonic acid (DAPA). It is the only animotransferase known to utilize SAM as an amino donor (By similarity)	Molecular Function: magnesium ion binding (GO:0000287);|Molecular Function: adenosylmethionine-8-amino-7-oxononanoate transaminase activity (GO:0004015);|Molecular Function: dethiobiotin synthase activity (GO:0004141);|Molecular Function: ATP binding (GO:0005524);|Cellular Component: mitochondrion (GO:0005739);|Biological Process: biotin biosynthetic process (GO:0009102);|Molecular Function: pyri…	--	--
unknown_sample_HQ_transcript_19441	1.82003	3.93228	1.69093	0.618575	2.88581	1.85474	3.06857	5.21102	7.22983	XP_025614606.1	ketol-acid reductoisomerase, chloroplastic-like [Arachis hypogaea]	Q65XK0.1	RecName: Full=Ketol-acid reductoisomerase, chloroplastic; AltName: Full=Acetohydroxy-acid reductoisomerase; AltName: Full=Alpha-keto-beta-hydroxylacyl reductoisomerase; AltName: Full=Protein KARI; Flags: Precursor	adu:107462418	K00053	ilvC	ketol-acid reductoisomerase	ko00770|ko01210|ko00290|ko01230	Pantothenate and CoA biosynthesis|2-Oxocarboxylic acid metabolism|Valine, leucine and isoleucine biosynthesis|Biosynthesis of amino acids	--	--	--	--	--	E	COG0059	Alpha-keto-beta-hydroxylacyl reductoisomerase	Molecular Function: magnesium ion binding (GO:0000287);|Molecular Function: ketol-acid reductoisomerase activity (GO:0004455);|Biological Process: isoleucine biosynthetic process (GO:0009097);|Biological Process: valine biosynthetic process (GO:0009099);|Cellular Component: chloroplast (GO:0009507);|Molecular Function: protein homodimerization activity (GO:0042803);|Molecular Function: NADPH bind…	--	--
unknown_sample_HQ_transcript_36024	24.1252	41.0702	32.2495	27.3126	16.6897	16.473	8.98709	7.03615	10.5487	XP_010265138.1	PREDICTED: ribulose bisphosphate carboxylase small chain, chloroplastic-like [Nelumbo nucifera]	Q40250.1	RecName: Full=Ribulose bisphosphate carboxylase small chain, chloroplastic; Short=RuBisCO small subunit; Flags: Precursor	nnu:104602957	K01602	rbcS	ribulose-bisphosphate carboxylase small chain	ko00710|ko01200|ko00630	Carbon fixation in photosynthetic organisms|Carbon metabolism|Glyoxylate and dicarboxylate metabolism	--	--	--	--	--	C	COG4451	RuBisCO catalyzes two reactions the carboxylation of D- ribulose 1,5-bisphosphate, the primary event in carbon dioxide fixation, as well as the oxidative fragmentation of the pentose substrate. Both reactions occur simultaneously and in competition at the same active site	Molecular Function: monooxygenase activity (GO:0004497);|Cellular Component: chloroplast (GO:0009507);|Biological Process: photorespiration (GO:0009853);|Molecular Function: ribulose-bisphosphate carboxylase activity (GO:0016984);|Biological Process: reductive pentose-phosphate cycle (GO:0019253);	--	--
unknown_sample_HQ_transcript_25453	1.87976	0.133002	1.54001	0.46668	3.24497	2.84677	0.0230375	0.0245985	0.158166	XP_018806761.1	PREDICTED: triosephosphate isomerase, cytosolic-like [Juglans regia]	P48495.1	RecName: Full=Triosephosphate isomerase, cytosolic; Short=TIM; Short=Triose-phosphate isomerase	pmum:103332656	K01803	TPI, tpiA	triosephosphate isomerase (TIM)	ko00710|ko00562|ko01200|ko01230|ko00051|ko00010	Carbon fixation in photosynthetic organisms|Inositol phosphate metabolism|Carbon metabolism|Biosynthesis of amino acids|Fructose and mannose metabolism|Glycolysis / Gluconeogenesis	KOG1643	Triosephosphate isomerase	[G]	METABOLISM	Carbohydrate transport and metabolism	G	COG0149	triosephosphate isomerase	Molecular Function: triose-phosphate isomerase activity (GO:0004807);|Cellular Component: cytoplasm (GO:0005737);|Biological Process: gluconeogenesis (GO:0006094);|Biological Process: glycolytic process (GO:0006096);|Biological Process: pentose-phosphate shunt (GO:0006098);	--	--
unknown_sample_HQ_transcript_19928	1.3634	8.08652	0.942031	3.42149	10.0735	1.84596	23.2248	10.5725	9.33007	AHY03308.1	allene oxide synthase [Camellia sinensis]	K4BV52.1	RecName: Full=Allene oxide synthase 1, chloroplastic; Short=LeAOS1; AltName: Full=Cytochrome P450 74A; Flags: Precursor	pmum:103320789	K01723	AOS	hydroperoxide dehydratase	ko00592	alpha-Linolenic acid metabolism	--	--	--	--	--	Q	ENOG410ZAGU	Allene oxide synthase	Molecular Function: monooxygenase activity (GO:0004497);|Molecular Function: iron ion binding (GO:0005506);|Biological Process: defense response (GO:0006952);|Cellular Component: chloroplast thylakoid membrane (GO:0009535);|Biological Process: jasmonic acid biosynthetic process (GO:0009695);|Cellular Component: chloroplast envelope (GO:0009941);|Biological Process: sterol metabolic process (GO:00…	--	--
unknown_sample_HQ_transcript_20778	7.42023	10.5884	9.38768	14.2829	20.2967	13.0278	38.7667	35.8005	36.6868	AHY03308.1	allene oxide synthase [Camellia sinensis]	K4BV52.1	RecName: Full=Allene oxide synthase 1, chloroplastic; Short=LeAOS1; AltName: Full=Cytochrome P450 74A; Flags: Precursor	pmum:103320789	K01723	AOS	hydroperoxide dehydratase	ko00592	alpha-Linolenic acid metabolism	--	--	--	--	--	Q	ENOG410ZAGU	Allene oxide synthase	Molecular Function: monooxygenase activity (GO:0004497);|Molecular Function: iron ion binding (GO:0005506);|Biological Process: defense response (GO:0006952);|Cellular Component: chloroplast thylakoid membrane (GO:0009535);|Biological Process: jasmonic acid biosynthetic process (GO:0009695);|Cellular Component: chloroplast envelope (GO:0009941);|Biological Process: sterol metabolic process (GO:00…	--	--
unknown_sample_HQ_transcript_21973	4.27887	0.0514963	3.77214	5.86721	6.66444	8.45545	15.4113	15.3961	21.7253	AHY03308.1	allene oxide synthase [Camellia sinensis]	K4BV52.1	RecName: Full=Allene oxide synthase 1, chloroplastic; Short=LeAOS1; AltName: Full=Cytochrome P450 74A; Flags: Precursor	pmum:103320789	K01723	AOS	hydroperoxide dehydratase	ko00592	alpha-Linolenic acid metabolism	--	--	--	--	--	Q	ENOG410ZAGU	Allene oxide synthase	Molecular Function: monooxygenase activity (GO:0004497);|Molecular Function: iron ion binding (GO:0005506);|Biological Process: defense response (GO:0006952);|Cellular Component: chloroplast thylakoid membrane (GO:0009535);|Biological Process: jasmonic acid biosynthetic process (GO:0009695);|Cellular Component: chloroplast envelope (GO:0009941);|Biological Process: sterol metabolic process (GO:00…	--	--
unknown_sample_HQ_transcript_14612	1.86065	0.653556	7.37178e-09	0.514851	4.11171	9.72095e-06	8.7012	6.61694	4.25133	AWI98011.1	lipoxygenase 7 [Camellia sinensis]	O24371.1	RecName: Full=Linoleate 13S-lipoxygenase 3-1, chloroplastic; Flags: Precursor	nnu:104609274	K00454	LOX2S	lipoxygenase	ko00591|ko00592	Linoleic acid metabolism|alpha-Linolenic acid metabolism	--	--	--	--	--	S	ENOG410YN4N	Plant lipoxygenase may be involved in a number of diverse aspects of plant physiology including growth and development, pest resistance, and senescence or responses to wounding (By similarity)	Cellular Component: chloroplast thylakoid (GO:0009534);|Cellular Component: chloroplast stroma (GO:0009570);|Molecular Function: linoleate 13S-lipoxygenase activity (GO:0016165);|Biological Process: oxylipin biosynthetic process (GO:0031408);|Molecular Function: metal ion binding (GO:0046872);	--	--
unknown_sample_HQ_transcript_4752	6.1155	5.93443	5.2104	6.28564	4.32406	5.3118	20.4739	17.3953	14.939	XP_010273845.1	PREDICTED: linoleate 13S-lipoxygenase 3-1, chloroplastic-like [Nelumbo nucifera]	O24371.1	RecName: Full=Linoleate 13S-lipoxygenase 3-1, chloroplastic; Flags: Precursor	nnu:104609274	K00454	LOX2S	lipoxygenase	ko00591|ko00592	Linoleic acid metabolism|alpha-Linolenic acid metabolism	--	--	--	--	--	S	ENOG410YN4N	Plant lipoxygenase may be involved in a number of diverse aspects of plant physiology including growth and development, pest resistance, and senescence or responses to wounding (By similarity)	Cellular Component: chloroplast thylakoid (GO:0009534);|Cellular Component: chloroplast stroma (GO:0009570);|Molecular Function: linoleate 13S-lipoxygenase activity (GO:0016165);|Biological Process: oxylipin biosynthetic process (GO:0031408);|Molecular Function: metal ion binding (GO:0046872);	--	--
unknown_sample_HQ_transcript_13576	8.90326	3.9683	6.21002	3.72703	6.26973	5.04802	1.07118	0.700937	1.78057	CDO98145.1	unnamed protein product [Coffea canephora]	Q41142.1	RecName: Full=Phospholipase D alpha 1; Short=PLD 1; AltName: Full=Choline phosphatase 1; AltName: Full=Phosphatidylcholine-hydrolyzing phospholipase D 1; Flags: Precursor	rcu:8282326	K01115	PLD1_2	phospholipase D1/2	ko00564|ko04024|ko04144|ko00565|ko04072|ko04014|ko04071	Glycerophospholipid metabolism|cAMP signaling pathway|Endocytosis|Ether lipid metabolism|Phospholipase D signaling pathway|Ras signaling pathway|Sphingolipid signaling pathway	KOG1329	Phospholipase D1	[I]	METABOLISM	Lipid transport and metabolism	I	COG1502	Catalyzes the reversible phosphatidyl group transfer from one phosphatidylglycerol molecule to another to form cardiolipin (CL) (diphosphatidylglycerol) and glycerol (By similarity)	Molecular Function: phospholipase D activity (GO:0004630);|Molecular Function: calcium ion binding (GO:0005509);|Cellular Component: vacuole (GO:0005773);|Cellular Component: endoplasmic reticulum (GO:0005783);|Cellular Component: plasma membrane (GO:0005886);|Cellular Component: plastid (GO:0009536);|Biological Process: lipid catabolic process (GO:0016042);|Biological Process: phosphatidylcholin…	--	--
unknown_sample_HQ_transcript_23275	1.34199	1.69503	1.64677	2.12234	1.58399	1.79871	7.56234	7.7985	8.22914	PNT50557.1	hypothetical protein POPTR_002G192600v3 [Populus trichocarpa]	Q9FZ22.1	RecName: Full=Probable glycerol-3-phosphate acyltransferase 2; Short=AtGPAT2	pop:POPTR_0002s19350g	K13508	GPAT	glycerol-3-phosphate acyltransferase	ko00564|ko00561	Glycerophospholipid metabolism|Glycerolipid metabolism	--	--	--	--	--	I	ENOG410YBBE	glycerol-3-phosphate acyltransferase	Molecular Function: glycerol-3-phosphate O-acyltransferase activity (GO:0004366);|Biological Process: cutin biosynthetic process (GO:0010143);|Cellular Component: membrane (GO:0016020);|Cellular Component: integral component of membrane (GO:0016021);|Biological Process: CDP-diacylglycerol biosynthetic process (GO:0016024);|Biological Process: dephosphorylation (GO:0016311);|Molecular Function: ph…	--	--
unknown_sample_HQ_transcript_18264	9.97625	15.8328	7.91251	9.18636	4.02542	5.25495	1.90033	2.70354	2.46885	XP_021643766.1	phosphomethylethanolamine N-methyltransferase [Hevea brasiliensis]	Q944H0.2	RecName: Full=Phosphomethylethanolamine N-methyltransferase; Short=AtPMEAMT; AltName: Full=Phosphoethanolamine N-methyltransferase 2	egr:104422958	K05929	E2.1.1.103, NMT	phosphoethanolamine N-methyltransferase	ko00564	Glycerophospholipid metabolism	KOG1269	SAM-dependent methyltransferases	[IR]	METABOLISM|POORLY CHARACTERIZED	Lipid transport and metabolism |General function prediction only	S	ENOG410XP5G	Methyltransferase	Molecular Function: phosphoethanolamine N-methyltransferase activity (GO:0000234);|Cellular Component: cytoplasm (GO:0005737);|Biological Process: phosphatidylcholine biosynthetic process (GO:0006656);|Molecular Function: phosphomethylethanolamine N-methyltransferase activity (GO:0052667);	--	--
unknown_sample_HQ_transcript_7988	6.17592	8.45199	7.49504	5.62689	5.3342	8.80394	3.67532	4.43697	1.27236	XP_021616054.1	acyl-protein thioesterase 2 isoform X2 [Manihot esculenta]	O95372.1	RecName: Full=Acyl-protein thioesterase 2; Short=APT-2; AltName: Full=Lysophospholipase II; Short=LPL-II; Short=LysoPLA II	rcu:8269554	K06130	LYPLA2	lysophospholipase II	ko00564	Glycerophospholipid metabolism	KOG2112	Lysophospholipase	[I]	METABOLISM	Lipid transport and metabolism	S	COG0400	phospholipase carboxylesterase	Biological Process: protein depalmitoylation (GO:0002084);|Cellular Component: cytoplasm (GO:0005737);|Cellular Component: Golgi stack (GO:0005795);|Cellular Component: cytosol (GO:0005829);|Biological Process: fatty acid metabolic process (GO:0006631);|Biological Process: axon guidance (GO:0007411);|Molecular Function: palmitoyl-(protein) hydrolase activity (GO:0008474);|Molecular Function: cadh…	--	--
unknown_sample_HQ_transcript_18568	3.14888	4.99178	6.191	5.53363	3.584	3.29815	0.00027704	0.651081	3.6435	PSS34681.1	Phosphoinositide phospholipase [Actinidia chinensis var. chinensis]	Q39033.1	RecName: Full=Phosphoinositide phospholipase C 2; AltName: Full=Phosphoinositide phospholipase PLC2; Short=AtPLC2; Short=PI-PLC2	vvi:100241574	K05857	PLCD	phosphatidylinositol phospholipase C, delta	ko00562|ko04020|ko04070	Inositol phosphate metabolism|Calcium signaling pathway|Phosphatidylinositol signaling system	KOG0169	Phosphoinositide-specific phospholipase C	[T]	CELLULAR PROCESSES AND SIGNALING	Signal transduction mechanisms	S	ENOG410XPSW	phospholipase c	Molecular Function: phosphatidylinositol phospholipase C activity (GO:0004435);|Molecular Function: phospholipase C activity (GO:0004629);|Molecular Function: signal transducer activity (GO:0004871);|Cellular Component: intracellular (GO:0005622);|Cellular Component: plasma membrane (GO:0005886);|Biological Process: embryo sac development (GO:0009553);|Biological Process: microsporogenesis (GO:00…	--	--
unknown_sample_HQ_transcript_29430	244.336	278.811	249.765	238.387	163.533	116.697	71.5801	66.8499	46.9007	XP_006465721.1	inositol oxygenase 1 isoform X1 [Citrus sinensis]	Q8L799.1	RecName: Full=Inositol oxygenase 1; AltName: Full=Myo-inositol oxygenase 1; Short=AtMIOX1; Short=MI oxygenase 1	cit:102618274	K00469	MIOX	inositol oxygenase	ko00562|ko00053	Inositol phosphate metabolism|Ascorbate and aldarate metabolism	KOG1573	Aldehyde reductase	[R]	POORLY CHARACTERIZED	General function prediction only	S	ENOG410XQ4J	inositol oxygenase	Molecular Function: iron ion binding (GO:0005506);|Cellular Component: cytoplasm (GO:0005737);|Biological Process: inositol catabolic process (GO:0019310);|Biological Process: L-ascorbic acid biosynthetic process (GO:0019853);|Molecular Function: inositol oxygenase activity (GO:0050113);	--	--
unknown_sample_HQ_transcript_10970	16.1663	12.0735	17.4337	15.9562	5.18617	11.6312	3.2854	2.42631	5.69755	XP_002283855.1	PREDICTED: glucose-1-phosphate adenylyltransferase large subunit 1 [Vitis vinifera]	Q00081.1	RecName: Full=Glucose-1-phosphate adenylyltransferase large subunit 1; AltName: Full=ADP-glucose pyrophosphorylase; AltName: Full=ADP-glucose synthase; AltName: Full=AGPase S; AltName: Full=Alpha-D-glucose-1-phosphate adenyl transferase	vvi:100253688	K00975	glgC	glucose-1-phosphate adenylyltransferase	ko00520|ko00500	Amino sugar and nucleotide sugar metabolism|Starch and sucrose metabolism	KOG1322	GDP-mannose pyrophosphorylase/mannose-1-phosphate guanylyltransferase	[M]	CELLULAR PROCESSES AND SIGNALING	Cell wall/membrane/envelope biogenesis	G	COG0448	Catalyzes the synthesis of ADP-glucose, a sugar donor used in elongation reactions on alpha-glucans (By similarity)	Molecular Function: ATP binding (GO:0005524);|Biological Process: glycogen biosynthetic process (GO:0005978);|Molecular Function: glucose-1-phosphate adenylyltransferase activity (GO:0008878);|Cellular Component: amyloplast (GO:0009501);|Cellular Component: chloroplast (GO:0009507);|Biological Process: starch biosynthetic process (GO:0019252);	--	--
unknown_sample_HQ_transcript_15538	0.900013	0.783974	1.57905	0.871655	1.23766	1.0695	3.0932	4.3772	1.49218	XP_002530802.1	probable galacturonosyltransferase 9 [Ricinus communis]	Q9FWA4.1	RecName: Full=Probable galacturonosyltransferase 9	rcu:8263899	K13648	GAUT	alpha-1,4-galacturonosyltransferase	ko00520|ko00500	Amino sugar and nucleotide sugar metabolism|Starch and sucrose metabolism	--	--	--	--	--	G	ENOG411141T	Galacturonosyltransferase	Cellular Component: Golgi membrane (GO:0000139);|Cellular Component: endosome (GO:0005768);|Cellular Component: Golgi apparatus (GO:0005794);|Cellular Component: trans-Golgi network (GO:0005802);|Cellular Component: integral component of membrane (GO:0016021);|Biological Process: pectin biosynthetic process (GO:0045489);|Molecular Function: polygalacturonate 4-alpha-galacturonosyltransferase acti…	--	--
unknown_sample_HQ_transcript_8546	0.000658062	0.0296547	3.55196e-05	7.39413e-06	4.97903	2.78131	0.000343533	0.248734	0.163166	XP_016675538.1	PREDICTED: GDP-mannose 3,5-epimerase 2-like [Gossypium hirsutum]	A3C4S4.1	RecName: Full=GDP-mannose 3,5-epimerase 1; Short=GDP-Man 3,5-epimerase 1; AltName: Full=OsGME-1	nnu:104609581	K10046	GME	GDP-D-mannose 3', 5'-epimerase	ko00520|ko00053	Amino sugar and nucleotide sugar metabolism|Ascorbate and aldarate metabolism	KOG1429	dTDP-glucose 4-6-dehydratase/UDP-glucuronic acid decarboxylase	[GM]	METABOLISM|CELLULAR PROCESSES AND SIGNALING	Carbohydrate transport and metabolism |Cell wall/membrane/envelope biogenesis	M	COG0451	Nad-dependent epimerase dehydratase	Biological Process: L-ascorbic acid biosynthetic process (GO:0019853);|Molecular Function: GDP-mannose 3,5-epimerase activity (GO:0047918);|Molecular Function: NAD binding (GO:0051287);	--	--
unknown_sample_HQ_transcript_17753	4.51431	2.81034	1.76102	1.78514	2.27703	3.81063	1.07393	0.246944	1.07208	XP_010660681.1	PREDICTED: alpha-mannosidase At3g26720 [Vitis vinifera]	P94078.1	RecName: Full=Alpha-mannosidase At3g26720; Flags: Precursor	vvi:100266854	K01191	E3.2.1.24	alpha-mannosidase	ko00511	Other glycan degradation	KOG1959	Glycosyl hydrolase, family 38 - alpha-mannosidase	[G]	METABOLISM	Carbohydrate transport and metabolism	G	ENOG410XQMZ	Mannosidase alpha class	Molecular Function: alpha-mannosidase activity (GO:0004559);|Cellular Component: vacuole (GO:0005773);|Cellular Component: vacuolar membrane (GO:0005774);|Biological Process: mannose metabolic process (GO:0006013);|Biological Process: protein deglycosylation (GO:0006517);|Cellular Component: plant-type cell wall (GO:0009505);|Molecular Function: carbohydrate binding (GO:0030246);|Molecular Functi…	--	--
unknown_sample_HQ_transcript_13609	4.45276	3.45366	0.664807	5.94438	10.1172	4.70864	1.30829	3.96065	0.000264102	XP_002277503.2	PREDICTED: alpha,alpha-trehalose-phosphate synthase [UDP-forming] 5 [Vitis vinifera]	O23617.2	RecName: Full=Alpha,alpha-trehalose-phosphate synthase [UDP-forming] 5; AltName: Full=Trehalose-6-phosphate synthase 5; Short=AtTPS5	vvi:100259175	K16055	TPS	trehalose 6-phosphate synthase/phosphatase	ko00500	Starch and sucrose metabolism	KOG1050	Trehalose-6-phosphate synthase component TPS1 and related subunits	[G]	METABOLISM	Carbohydrate transport and metabolism	G	COG1877	trehalose biosynthetic process	Cellular Component: cytoplasm (GO:0005737);|Biological Process: trehalose biosynthetic process (GO:0005992);|Molecular Function: transferase activity, transferring glycosyl groups (GO:0016757);|Molecular Function: phosphatase activity (GO:0016791);|Biological Process: trehalose metabolism in response to stress (GO:0070413);	--	--
unknown_sample_HQ_transcript_28299	2.61938	4.69008	0.133595	3.94096	3.39303	11.1598	0.0232553	0.000463746	0.000827121	PSS24041.1	Beta-amylase [Actinidia chinensis var. chinensis]	Q9LIR6.1	RecName: Full=Beta-amylase 1, chloroplastic; AltName: Full=1,4-alpha-D-glucan maltohydrolase; AltName: Full=Beta-amylase 7; AltName: Full=Thioredoxin-regulated beta-amylase; Short=TR-BAMY; Flags: Precursor	pop:POPTR_0010s07340g	K01177	E3.2.1.2	beta-amylase	ko00500	Starch and sucrose metabolism	--	--	--	--	--	S	ENOG410XRH5	beta-amylase	Cellular Component: nucleus (GO:0005634);|Cellular Component: cytosol (GO:0005829);|Biological Process: starch catabolic process (GO:0005983);|Biological Process: response to water deprivation (GO:0009414);|Cellular Component: chloroplast (GO:0009507);|Molecular Function: beta-amylase activity (GO:0016161);|Molecular Function: amylopectin maltohydrolase activity (GO:0102229);	--	--
unknown_sample_HQ_transcript_4245	15.359	29.5154	13.3052	17.3754	6.68095	9.65009	4.00793	4.57108	4.68233	XP_007045542.2	PREDICTED: alpha,alpha-trehalose-phosphate synthase [UDP-forming] 6 [Theobroma cacao]	Q94AH8.2	RecName: Full=Alpha,alpha-trehalose-phosphate synthase [UDP-forming] 6; AltName: Full=Trehalose-6-phosphate synthase 6; Short=AtTPS6	tcc:TCM_011284	K16055	TPS	trehalose 6-phosphate synthase/phosphatase	ko00500	Starch and sucrose metabolism	KOG1050	Trehalose-6-phosphate synthase component TPS1 and related subunits	[G]	METABOLISM	Carbohydrate transport and metabolism	G	COG1877	trehalose biosynthetic process	Molecular Function: alpha,alpha-trehalose-phosphate synthase (UDP-forming) activity (GO:0003825);|Molecular Function: trehalose-phosphatase activity (GO:0004805);|Cellular Component: cytoplasm (GO:0005737);|Biological Process: trehalose biosynthetic process (GO:0005992);|Biological Process: trehalose metabolism in response to stress (GO:0070413);	--	--
unknown_sample_HQ_transcript_22265	2.86429	3.27182	4.33508	2.43145	2.85904	4.17992	1.1535	0.913056	0.593124	XP_021276504.1	probable indole-3-pyruvate monooxygenase YUCCA4 [Herrania umbratica]	Q9LFM5.1	RecName: Full=Probable indole-3-pyruvate monooxygenase YUCCA4; AltName: Full=Flavin-containing monooxygenase YUCCA4	tcc:TCM_038333	K11816	YUCCA	indole-3-pyruvate monooxygenase	ko00380	Tryptophan metabolism	KOG1399	Flavin-containing monooxygenase	[Q]	METABOLISM	Secondary metabolites biosynthesis, transport and catabolism	P	COG2072	Monooxygenase	Cellular Component: Golgi membrane (GO:0000139);|Molecular Function: N,N-dimethylaniline monooxygenase activity (GO:0004499);|Cellular Component: nucleoplasm (GO:0005654);|Cellular Component: endoplasmic reticulum (GO:0005783);|Cellular Component: endoplasmic reticulum membrane (GO:0005789);|Cellular Component: Golgi apparatus (GO:0005794);|Cellular Component: cytosol (GO:0005829);|Biological Pro…	--	--
unknown_sample_HQ_transcript_28259	38.7398	42.3083	21.347	5.51293	11.5979	14.2351	4.42316	1.14392	0.000193639	AJI44065.1	alcohol dehydrogenase [Paeonia suffruticosa]	P14675.1	RecName: Full=Alcohol dehydrogenase 3	nnu:104589271	K18857	ADH1	alcohol dehydrogenase class-P	ko00350|ko00592|ko00071|ko00010	Tyrosine metabolism|alpha-Linolenic acid metabolism|Fatty acid degradation|Glycolysis / Gluconeogenesis	KOG0022	Alcohol dehydrogenase, class III	[Q]	METABOLISM	Secondary metabolites biosynthesis, transport and catabolism	C	COG1062	alcohol dehydrogenase	Molecular Function: alcohol dehydrogenase (NAD) activity (GO:0004022);|Cellular Component: cytoplasm (GO:0005737);|Molecular Function: zinc ion binding (GO:0008270);	--	--
unknown_sample_HQ_transcript_3142	1.56201	2.49333	0.0202946	4.2489	4.08507	4.03762	2.99617	0.930135	1.83648	XP_002267200.1	PREDICTED: DNA (cytosine-5)-methyltransferase 1 [Vitis vinifera]	B1Q3J6.1	RecName: Full=DNA (cytosine-5)-methyltransferase 1B; Short=OsMET1b; AltName: Full=DNA methyltransferase 1-2; Short=OsMET1-2	vvi:100251127	K00558	DNMT1, dcm	DNA (cytosine-5)-methyltransferase 1	ko00270	Cysteine and methionine metabolism	--	--	--	--	--	L	COG0270	Cytosine-specific methyltransferase	Molecular Function: DNA binding (GO:0003677);|Molecular Function: chromatin binding (GO:0003682);|Molecular Function: DNA (cytosine-5-)-methyltransferase activity (GO:0003886);|Cellular Component: nucleus (GO:0005634);|Biological Process: maintenance of DNA methylation (GO:0010216);|Biological Process: DNA methylation on cytosine within a CG sequence (GO:0010424);	--	--
unknown_sample_HQ_transcript_21630	1.07338	6.73683	2.15076	3.57594	2.08089	1.32186	0.382555	0.296401	0.0418679	XP_002285605.1	PREDICTED: serine hydroxymethyltransferase, mitochondrial [Vitis vinifera]	P50433.1	RecName: Full=Serine hydroxymethyltransferase, mitochondrial; Short=SHMT; AltName: Full=Glycine hydroxymethyltransferase; AltName: Full=Serine methylase; Flags: Precursor	vvi:100245411	K00600	glyA, SHMT	glycine hydroxymethyltransferase	ko00260|ko00680|ko01200|ko00630|ko00460|ko00670|ko01230	Glycine, serine and threonine metabolism|Methane metabolism|Carbon metabolism|Glyoxylate and dicarboxylate metabolism|Cyanoamino acid metabolism|One carbon pool by folate|Biosynthesis of amino acids	KOG2467	Glycine/serine hydroxymethyltransferase	[E]	METABOLISM	Amino acid transport and metabolism	E	COG0112	Catalyzes the reversible interconversion of serine and glycine with tetrahydrofolate (THF) serving as the one-carbon carrier. This reaction serves as the major source of one-carbon groups required for the biosynthesis of purines, thymidylate, methionine, and other important biomolecules. Also exhibits THF- independent aldolase activity toward beta-hydroxyamino acids, producing glycine and aldehyd…	Molecular Function: glycine hydroxymethyltransferase activity (GO:0004372);|Cellular Component: nucleus (GO:0005634);|Cellular Component: mitochondrion (GO:0005739);|Cellular Component: plasma membrane (GO:0005886);|Biological Process: circadian rhythm (GO:0007623);|Molecular Function: poly(U) RNA binding (GO:0008266);|Biological Process: response to cold (GO:0009409);|Biological Process: respons…	--	--
unknown_sample_HQ_transcript_5224	2.09539	2.26438	4.56145	3.81702	4.0181	3.21513	13.6062	12.1375	7.64938	ONH91095.1	hypothetical protein PRUPE_8G092500 [Prunus persica]	P51820.1	RecName: Full=Bifunctional dihydrofolate reductase-thymidylate synthase; Short=DHFR-TS; Includes: RecName: Full=Dihydrofolate reductase; Includes: RecName: Full=Thymidylate synthase	vvi:100267529	K13998	DHFR-TS	dihydrofolate reductase / thymidylate synthase	ko00240|ko00670|ko00790	Pyrimidine metabolism|One carbon pool by folate|Folate biosynthesis	KOG0673	Thymidylate synthase	[F]	METABOLISM	Nucleotide transport and metabolism	H	COG0262	dihydrofolate reductase activity	Molecular Function: dihydrofolate reductase activity (GO:0004146);|Molecular Function: thymidylate synthase activity (GO:0004799);|Biological Process: dTMP biosynthetic process (GO:0006231);|Biological Process: one-carbon metabolic process (GO:0006730);|Biological Process: tetrahydrofolate biosynthetic process (GO:0046654);	--	--
unknown_sample_HQ_transcript_30483	3.76162	1.03127	1.68662	1.1136	3.94757	1.89744	8.4663	7.67241	7.75498	KCW53311.1	hypothetical protein EUGRSUZ_J02565 [Eucalyptus grandis]	Q39243.3	RecName: Full=Thioredoxin reductase 1, mitochondrial; AltName: Full=NADPH-dependent thioredoxin reductase 1; Short=NTR1; AltName: Full=NADPH-dependent thioredoxin reductase B; Short=AtNTRB; Flags: Precursor	egr:104422864	K00384	trxB	thioredoxin reductase (NADPH)	ko00240|ko00450	Pyrimidine metabolism|Selenocompound metabolism	KOG0404	Thioredoxin reductase	[O]	CELLULAR PROCESSES AND SIGNALING	Posttranslational modification, protein turnover, chaperones	O	COG0492	thioredoxin reductase	Molecular Function: thioredoxin-disulfide reductase activity (GO:0004791);|Cellular Component: mitochondrion (GO:0005739);|Cellular Component: cytosol (GO:0005829);|Cellular Component: chloroplast envelope (GO:0009941);|Biological Process: removal of superoxide radicals (GO:0019430);|Biological Process: positive regulation of cell division (GO:0051781);	--	--
unknown_sample_HQ_transcript_18988	0.263395	0.00335613	0.00849218	0.0219904	0.030825	1.17777	1.68882	1.87766	6.98186	OWM91235.1	hypothetical protein CDL15_Pgr000179 [Punica granatum]	Q42877.1	RecName: Full=DNA-directed RNA polymerase II subunit RPB2; Short=RNA polymerase II subunit 2; Short=RNA polymerase II subunit B2; AltName: Full=DNA-directed RNA polymerase II 135 kDa polypeptide	vvi:100252267	K03010	RPB2, POLR2B	DNA-directed RNA polymerase II subunit RPB2	ko00230|ko00240|ko03020	Purine metabolism|Pyrimidine metabolism|RNA polymerase	KOG0214	RNA polymerase II, second largest subunit	[K]	INFORMATION STORAGE AND PROCESSING	Transcription	K	COG0085	DNA-dependent RNA polymerase catalyzes the transcription of DNA into RNA using the four ribonucleoside triphosphates as substrates (By similarity)	Molecular Function: DNA binding (GO:0003677);|Molecular Function: DNA-directed 5'-3' RNA polymerase activity (GO:0003899);|Cellular Component: DNA-directed RNA polymerase II, core complex (GO:0005665);|Biological Process: transcription from RNA polymerase II promoter (GO:0006366);|Molecular Function: ribonucleoside binding (GO:0032549);|Molecular Function: metal ion binding (GO:0046872);	--	--
unknown_sample_HQ_transcript_636	6.70568	2.49652	1.27499	2.42731	5.38879	4.95507	8.91748	5.27795	11.1335	AAZ08457.1	RNA polymerase II second largest subunit [Rhododendron macrophyllum]	Q42877.1	RecName: Full=DNA-directed RNA polymerase II subunit RPB2; Short=RNA polymerase II subunit 2; Short=RNA polymerase II subunit B2; AltName: Full=DNA-directed RNA polymerase II 135 kDa polypeptide	jcu:105649538	K03010	RPB2, POLR2B	DNA-directed RNA polymerase II subunit RPB2	ko00230|ko00240|ko03020	Purine metabolism|Pyrimidine metabolism|RNA polymerase	KOG0214	RNA polymerase II, second largest subunit	[K]	INFORMATION STORAGE AND PROCESSING	Transcription	K	COG0085	DNA-dependent RNA polymerase catalyzes the transcription of DNA into RNA using the four ribonucleoside triphosphates as substrates (By similarity)	Molecular Function: DNA binding (GO:0003677);|Molecular Function: DNA-directed 5'-3' RNA polymerase activity (GO:0003899);|Cellular Component: DNA-directed RNA polymerase II, core complex (GO:0005665);|Biological Process: transcription from RNA polymerase II promoter (GO:0006366);|Molecular Function: ribonucleoside binding (GO:0032549);|Molecular Function: metal ion binding (GO:0046872);	--	--
unknown_sample_HQ_transcript_19844	0.353591	3.56013	0.000281726	2.47286	3.53706	1.02929	7.04294	5.63653	6.82223	XP_020522836.1	psbP-like protein 1, chloroplastic isoform X1 [Amborella trichopoda]	P82538.1	RecName: Full=PsbP-like protein 1, chloroplastic; AltName: Full=OEC23-like protein 4; AltName: Full=PsbP-related thylakoid lumenal protein 2; Flags: Precursor	nnu:104594634	K02717	psbP	photosystem II oxygen-evolving enhancer protein 2	ko00195	Photosynthesis	--	--	--	--	--	G	ENOG4111N4V	Photosystem II oxygen evolving complex protein PsbP	Molecular Function: calcium ion binding (GO:0005509);|Cellular Component: chloroplast (GO:0009507);|Cellular Component: chloroplast thylakoid lumen (GO:0009543);|Cellular Component: thylakoid (GO:0009579);|Cellular Component: photosystem II oxygen evolving complex (GO:0009654);|Biological Process: photosynthesis (GO:0015979);|Cellular Component: extrinsic component of membrane (GO:0019898);|Cellu…	--	--
unknown_sample_HQ_transcript_30792	27.5785	41.0454	24.7454	19.0508	13.4667	14.2233	7.5987	6.48461	6.12852	AFH57997.1	chloroplast PsbO1 precursor [Nicotiana benthamiana]	Q40459.1	RecName: Full=Oxygen-evolving enhancer protein 1, chloroplastic; Short=OEE1; AltName: Full=33 kDa subunit of oxygen evolving system of photosystem II; AltName: Full=33 kDa thylakoid membrane protein; AltName: Full=OEC 33 kDa subunit; Flags: Precursor	pop:POPTR_0005s13860g	K02716	psbO	photosystem II oxygen-evolving enhancer protein 1	ko00195	Photosynthesis	--	--	--	--	--	G	ENOG410XP4G	photosystem II manganese-stabilizing	Molecular Function: calcium ion binding (GO:0005509);|Cellular Component: chloroplast thylakoid membrane (GO:0009535);|Cellular Component: photosystem II oxygen evolving complex (GO:0009654);|Biological Process: photosynthesis (GO:0015979);|Cellular Component: integral component of membrane (GO:0016021);|Cellular Component: extrinsic component of membrane (GO:0019898);|Biological Process: photosy…	--	--
unknown_sample_HQ_transcript_26673	64.4761	7.90716	98.8446	57.7334	32.0443	87.9707	117.925	110.84	126.898	XP_023734180.1	ATP synthase subunit beta, mitochondrial [Lactuca sativa]	P19023.1	RecName: Full=ATP synthase subunit beta, mitochondrial; Flags: Precursor	egr:104453745	K02133	ATPeF1B, ATP5B, ATP2	F-type H+-transporting ATPase subunit beta	ko00190	Oxidative phosphorylation	KOG1350	F0F1-type ATP synthase, beta subunit	[C]	METABOLISM	Energy production and conversion	C	COG0055	Produces ATP from ADP in the presence of a proton gradient across the membrane. The catalytic sites are hosted primarily by the beta subunits (By similarity)	Cellular Component: mitochondrial proton-transporting ATP synthase complex, catalytic core F(1) (GO:0000275);|Molecular Function: ATP binding (GO:0005524);|Biological Process: ATP synthesis coupled proton transport (GO:0015986);|Molecular Function: proton-transporting ATP synthase activity, rotational mechanism (GO:0046933);	--	--
unknown_sample_HQ_transcript_28572	14.537	22.3388	39.5106	21.2877	17.5257	9.6503	9.11097	5.93982	6.88954	PON44836.1	1,4-Dihydroxy-2-naphthoyl-CoA synthase [Parasponia andersonii]	Q8GYN9.2	RecName: Full=1,4-dihydroxy-2-naphthoyl-CoA synthase, peroxisomal; Short=DHNS; AltName: Full=Enoyl-CoA hydratase/isomerase D; Short=ECHID; AltName: Full=Naphthoate synthase	mdm:103403026	K01661	menB	naphthoate synthase	ko00130	Ubiquinone and other terpenoid-quinone biosynthesis	KOG1680	Enoyl-CoA hydratase	[I]	METABOLISM	Lipid transport and metabolism	H	COG0447	Naphthoate synthase	Cellular Component: peroxisome (GO:0005777);|Molecular Function: 1,4-dihydroxy-2-naphthoyl-CoA synthase activity (GO:0008935);|Biological Process: menaquinone biosynthetic process (GO:0009234);|Molecular Function: isomerase activity (GO:0016853);|Biological Process: phylloquinone biosynthetic process (GO:0042372);	--	--
unknown_sample_HQ_transcript_19300	6.37104	5.72866	7.4152	9.10851	10.823	10.6082	29.2509	27.4138	23.9723	XP_015898995.1	3-ketoacyl-CoA synthase 11 [Ziziphus jujuba]	O48780.1	RecName: Full=3-ketoacyl-CoA synthase 11; Short=KCS-11; AltName: Full=Very long-chain fatty acid condensing enzyme 11; Short=VLCFA condensing enzyme 11	vvi:100266256	K15397	KCS	3-ketoacyl-CoA synthase	ko00062	Fatty acid elongation	--	--	--	--	--	I	ENOG410Y5VH	3-ketoacyl-coa synthase	Biological Process: fatty acid biosynthetic process (GO:0006633);|Biological Process: response to cold (GO:0009409);|Biological Process: response to light stimulus (GO:0009416);|Cellular Component: integral component of membrane (GO:0016021);|Molecular Function: 3-oxo-arachidoyl-CoA synthase activity (GO:0102336);|Molecular Function: 3-oxo-cerotoyl-CoA synthase activity (GO:0102337);|Molecular Fu…	--	--
unknown_sample_HQ_transcript_15316	9.52915	10.3484	6.04908	12.7133	8.0745	14.5578	7.22209	0.00321759	2.83612	XP_002275829.1	PREDICTED: probable galactinol--sucrose galactosyltransferase 1 [Vitis vinifera]	Q84VX0.1	RecName: Full=Probable galactinol--sucrose galactosyltransferase 1; AltName: Full=Protein SEED IMBIBITION 1; AltName: Full=Raffinose synthase 1	vvi:100253252	K06617	E2.4.1.82	raffinose synthase	ko00052	Galactose metabolism	--	--	--	--	--	S	ENOG410YBU9	raffinose synthase	Biological Process: carbohydrate metabolic process (GO:0005975);|Molecular Function: galactinol-sucrose galactosyltransferase activity (GO:0047274);	--	--
unknown_sample_HQ_transcript_1674	28.7159	40.6102	28.9116	25.3154	25.9472	23.5497	10.6391	9.35301	6.9716	PON91719.1	Glycosyl hydrolase [Trema orientale]	Q94A08.2	RecName: Full=Probable galactinol--sucrose galactosyltransferase 2; AltName: Full=Protein SEED IMBIBITION 2; AltName: Full=Raffinose synthase 2	tcc:TCM_024718	K06617	E2.4.1.82	raffinose synthase	ko00052	Galactose metabolism	--	--	--	--	--	S	ENOG410YBU9	raffinose synthase	Biological Process: response to oxidative stress (GO:0006979);|Cellular Component: plasmodesma (GO:0009506);|Molecular Function: transferase activity, transferring glycosyl groups (GO:0016757);|Biological Process: raffinose catabolic process (GO:0034484);|Molecular Function: raffinose alpha-galactosidase activity (GO:0052692);|Biological Process: response to karrikin (GO:0080167);	--	--
unknown_sample_HQ_transcript_17662	31.8985	32.8267	43.7675	27.003	24.1736	15.9573	8.83415	3.55631	9.74843	PON91719.1	Glycosyl hydrolase [Trema orientale]	Q94A08.2	RecName: Full=Probable galactinol--sucrose galactosyltransferase 2; AltName: Full=Protein SEED IMBIBITION 2; AltName: Full=Raffinose synthase 2	tcc:TCM_024718	K06617	E2.4.1.82	raffinose synthase	ko00052	Galactose metabolism	--	--	--	--	--	S	ENOG410YBU9	raffinose synthase	Biological Process: response to oxidative stress (GO:0006979);|Cellular Component: plasmodesma (GO:0009506);|Molecular Function: transferase activity, transferring glycosyl groups (GO:0016757);|Biological Process: raffinose catabolic process (GO:0034484);|Molecular Function: raffinose alpha-galactosidase activity (GO:0052692);|Biological Process: response to karrikin (GO:0080167);	--	--
unknown_sample_HQ_transcript_2456	12.7002	17.7312	10.4284	11.2948	10.7308	10.0928	3.95213	3.87756	3.92334	PON91719.1	Glycosyl hydrolase [Trema orientale]	Q94A08.2	RecName: Full=Probable galactinol--sucrose galactosyltransferase 2; AltName: Full=Protein SEED IMBIBITION 2; AltName: Full=Raffinose synthase 2	nnu:104597400	K06617	E2.4.1.82	raffinose synthase	ko00052	Galactose metabolism	--	--	--	--	--	S	ENOG410YBU9	raffinose synthase	Biological Process: response to oxidative stress (GO:0006979);|Cellular Component: plasmodesma (GO:0009506);|Molecular Function: transferase activity, transferring glycosyl groups (GO:0016757);|Biological Process: raffinose catabolic process (GO:0034484);|Molecular Function: raffinose alpha-galactosidase activity (GO:0052692);|Biological Process: response to karrikin (GO:0080167);	--	--
unknown_sample_HQ_transcript_3479	5.9948	2.23908	7.40049	6.05039	1.87502	4.94071	1.41011	0.328303	2.13682	PON91719.1	Glycosyl hydrolase [Trema orientale]	Q94A08.2	RecName: Full=Probable galactinol--sucrose galactosyltransferase 2; AltName: Full=Protein SEED IMBIBITION 2; AltName: Full=Raffinose synthase 2	tcc:TCM_024718	K06617	E2.4.1.82	raffinose synthase	ko00052	Galactose metabolism	--	--	--	--	--	S	ENOG410YBU9	raffinose synthase	Biological Process: response to oxidative stress (GO:0006979);|Cellular Component: plasmodesma (GO:0009506);|Molecular Function: transferase activity, transferring glycosyl groups (GO:0016757);|Biological Process: raffinose catabolic process (GO:0034484);|Molecular Function: raffinose alpha-galactosidase activity (GO:0052692);|Biological Process: response to karrikin (GO:0080167);	--	--
unknown_sample_HQ_transcript_5567	92.2385	122.037	73.7543	57.4284	40.5196	60.3807	18.555	26.9687	21.0996	PON91719.1	Glycosyl hydrolase [Trema orientale]	Q94A08.2	RecName: Full=Probable galactinol--sucrose galactosyltransferase 2; AltName: Full=Protein SEED IMBIBITION 2; AltName: Full=Raffinose synthase 2	jcu:105645213	K06617	E2.4.1.82	raffinose synthase	ko00052	Galactose metabolism	--	--	--	--	--	S	ENOG410YBU9	raffinose synthase	Biological Process: response to oxidative stress (GO:0006979);|Cellular Component: plasmodesma (GO:0009506);|Molecular Function: transferase activity, transferring glycosyl groups (GO:0016757);|Biological Process: raffinose catabolic process (GO:0034484);|Molecular Function: raffinose alpha-galactosidase activity (GO:0052692);|Biological Process: response to karrikin (GO:0080167);	--	--
unknown_sample_HQ_transcript_6847	41.4449	42.3918	34.9741	18.7111	20.8393	18.8384	8.504	10.6431	5.12569	PON91719.1	Glycosyl hydrolase [Trema orientale]	Q94A08.2	RecName: Full=Probable galactinol--sucrose galactosyltransferase 2; AltName: Full=Protein SEED IMBIBITION 2; AltName: Full=Raffinose synthase 2	nnu:104597400	K06617	E2.4.1.82	raffinose synthase	ko00052	Galactose metabolism	--	--	--	--	--	S	ENOG410YBU9	raffinose synthase	Biological Process: response to oxidative stress (GO:0006979);|Cellular Component: plasmodesma (GO:0009506);|Molecular Function: transferase activity, transferring glycosyl groups (GO:0016757);|Biological Process: raffinose catabolic process (GO:0034484);|Molecular Function: raffinose alpha-galactosidase activity (GO:0052692);|Biological Process: response to karrikin (GO:0080167);	--	--
unknown_sample_HQ_transcript_8188	1.55716	1.35426	1.79735	1.29392	2.40167	2.74841	4.07492	6.61061	2.72341	XP_010656471.2	PREDICTED: probable galactinol--sucrose galactosyltransferase 6 isoform X1 [Vitis vinifera]	Q8RX87.2	RecName: Full=Probable galactinol--sucrose galactosyltransferase 6; AltName: Full=Protein DARK INDUCIBLE 10; AltName: Full=Raffinose synthase 6	pop:POPTR_0018s12670g	K06617	E2.4.1.82	raffinose synthase	ko00052	Galactose metabolism	--	--	--	--	--	S	ENOG410YBU9	raffinose synthase	Biological Process: carbohydrate metabolic process (GO:0005975);|Molecular Function: galactinol-sucrose galactosyltransferase activity (GO:0047274);	--	--
unknown_sample_HQ_transcript_20389	41.187	31.0396	16.8225	10.7748	14.4641	16.2413	25.5404	31.2912	24.2882	XP_022776769.1	UDP-glucose 6-dehydrogenase 3-like [Durio zibethinus]	Q96558.1	RecName: Full=UDP-glucose 6-dehydrogenase 1; Short=UDP-Glc dehydrogenase 1; Short=UDP-GlcDH 1; Short=UDPGDH 1; AltName: Full=Gm-UGD1	vvi:100261061	K00012	UGDH, ugd	UDPglucose 6-dehydrogenase	ko00040|ko00520|ko00053|ko00500	Pentose and glucuronate interconversions|Amino sugar and nucleotide sugar metabolism|Ascorbate and aldarate metabolism|Starch and sucrose metabolism	KOG2666	UDP-glucose/GDP-mannose dehydrogenase	[GT]	METABOLISM|CELLULAR PROCESSES AND SIGNALING	Carbohydrate transport and metabolism |Signal transduction mechanisms	M	COG1004	UDP-glucose 6-dehydrogenase	Molecular Function: UDP-glucose 6-dehydrogenase activity (GO:0003979);|Cellular Component: nucleus (GO:0005634);|Cellular Component: cytosol (GO:0005829);|Biological Process: glycosaminoglycan biosynthetic process (GO:0006024);|Biological Process: UDP-glucuronate biosynthetic process (GO:0006065);|Molecular Function: NAD binding (GO:0051287);	--	--
unknown_sample_HQ_transcript_7204	3.93025	5.10396	1.17252	2.02353	4.61495	0.464714	8.91653	6.80431	5.4143	XP_012080355.1	UDP-glucose 6-dehydrogenase 1 [Jatropha curcas]	Q2QS13.1	RecName: Full=UDP-glucose 6-dehydrogenase 5; Short=UDP-Glc dehydrogenase 5; Short=UDP-GlcDH 5; Short=UDPGDH 5; AltName: Full=Os-UGD5	jcu:105640602	K00012	UGDH, ugd	UDPglucose 6-dehydrogenase	ko00040|ko00520|ko00053|ko00500	Pentose and glucuronate interconversions|Amino sugar and nucleotide sugar metabolism|Ascorbate and aldarate metabolism|Starch and sucrose metabolism	KOG2666	UDP-glucose/GDP-mannose dehydrogenase	[GT]	METABOLISM|CELLULAR PROCESSES AND SIGNALING	Carbohydrate transport and metabolism |Signal transduction mechanisms	M	COG1004	UDP-glucose 6-dehydrogenase	Molecular Function: UDP-glucose 6-dehydrogenase activity (GO:0003979);|Cellular Component: nucleus (GO:0005634);|Cellular Component: cytosol (GO:0005829);|Biological Process: glycosaminoglycan biosynthetic process (GO:0006024);|Biological Process: UDP-glucuronate biosynthetic process (GO:0006065);|Molecular Function: NAD binding (GO:0051287);	--	--
unknown_sample_HQ_transcript_16439	12.383	12.5259	12.5093	9.66798	15.5639	9.58255	8.44397	1.85747	0.00931384	XP_002285885.1	PREDICTED: UDP-sugar pyrophosphorylase [Vitis vinifera]	Q0GZS3.1	RecName: Full=UDP-sugar pyrophosphorylase; AltName: Full=UDP-galactose/glucose pyrophosphorylase; Short=UGGPase	vvi:100259254	K12447	USP	UDP-sugar pyrophosphorylase	ko00040|ko00520|ko00053|ko00052	Pentose and glucuronate interconversions|Amino sugar and nucleotide sugar metabolism|Ascorbate and aldarate metabolism|Galactose metabolism	KOG2388	UDP-N-acetylglucosamine pyrophosphorylase	[M]	CELLULAR PROCESSES AND SIGNALING	Cell wall/membrane/envelope biogenesis	G	COG4284	pyrophosphorylase	Biological Process: metabolic process (GO:0008152);|Molecular Function: UTP-monosaccharide-1-phosphate uridylyltransferase activity (GO:0051748);	--	--
unknown_sample_HQ_transcript_18806	81.4771	87.8749	67.187	50.8105	29.7156	31.6354	9.2664	14.1705	11.5922	XP_007199770.1	probable pectinesterase/pectinesterase inhibitor 7 [Prunus persica]	Q8RXK7.2	RecName: Full=Probable pectinesterase/pectinesterase inhibitor 41; Includes: RecName: Full=Pectinesterase inhibitor 41; AltName: Full=Pectin methylesterase inhibitor 41; Includes: RecName: Full=Pectinesterase 41; Short=PE 41; AltName: Full=AtPMEpcrB; AltName: Full=Pectin methylesterase 41; Short=AtPME41; Flags: Precursor	pper:PRUPE_ppa003639mg	K01051	E3.1.1.11	pectinesterase	ko00040|ko00500	Pentose and glucuronate interconversions|Starch and sucrose metabolism	--	--	--	--	--	G	COG4677	pectinesterase	Cellular Component: extracellular region (GO:0005576);|Cellular Component: cell wall (GO:0005618);|Biological Process: response to cold (GO:0009409);|Biological Process: response to fungus (GO:0009620);|Biological Process: response to brassinosteroid (GO:0009741);|Molecular Function: pectinesterase activity (GO:0030599);|Biological Process: cell wall modification (GO:0042545);|Molecular Function:…	--	--
unknown_sample_HQ_transcript_19593	33.1129	29.3735	15.5736	19.6966	15.714	8.37309	6.63514	5.24096	5.48526	XP_007199770.1	probable pectinesterase/pectinesterase inhibitor 7 [Prunus persica]	Q8RXK7.2	RecName: Full=Probable pectinesterase/pectinesterase inhibitor 41; Includes: RecName: Full=Pectinesterase inhibitor 41; AltName: Full=Pectin methylesterase inhibitor 41; Includes: RecName: Full=Pectinesterase 41; Short=PE 41; AltName: Full=AtPMEpcrB; AltName: Full=Pectin methylesterase 41; Short=AtPME41; Flags: Precursor	pper:PRUPE_ppa003639mg	K01051	E3.1.1.11	pectinesterase	ko00040|ko00500	Pentose and glucuronate interconversions|Starch and sucrose metabolism	--	--	--	--	--	G	COG4677	pectinesterase	Cellular Component: extracellular region (GO:0005576);|Cellular Component: cell wall (GO:0005618);|Biological Process: response to cold (GO:0009409);|Biological Process: response to fungus (GO:0009620);|Biological Process: response to brassinosteroid (GO:0009741);|Molecular Function: pectinesterase activity (GO:0030599);|Biological Process: cell wall modification (GO:0042545);|Molecular Function:…	--	--
unknown_sample_HQ_transcript_35719	29.0571	50.3606	105.705	117.61	20.7172	68.1603	9.37227	0.251478	31.2365	XP_002510855.1	sorbitol dehydrogenase [Ricinus communis]	Q9FJ95.1	RecName: Full=Sorbitol dehydrogenase; AltName: Full=L-iditol 2-dehydrogenase	rcu:8258311	K00008	SORD, gutB	L-iditol 2-dehydrogenase	ko00040|ko00051	Pentose and glucuronate interconversions|Fructose and mannose metabolism	KOG0024	Sorbitol dehydrogenase	[Q]	METABOLISM	Secondary metabolites biosynthesis, transport and catabolism	E	COG1063	Dehydrogenase	Molecular Function: L-iditol 2-dehydrogenase activity (GO:0003939);|Cellular Component: cytoplasm (GO:0005737);|Cellular Component: cytosol (GO:0005829);|Cellular Component: plasma membrane (GO:0005886);|Molecular Function: zinc ion binding (GO:0008270);|Cellular Component: plasmodesma (GO:0009506);|Cellular Component: mitochondrial membrane (GO:0031966);	--	--
unknown_sample_HQ_transcript_10019	2.78624	2.39496	2.32288	2.36098	2.60082	1.45889	4.74216	4.56518	5.6166	XP_021610900.1	probable protein phosphatase 2C 4 [Manihot esculenta]	Q9LQN6.1	RecName: Full=Probable protein phosphatase 2C 4; Short=AtPP2C04; AltName: Full=Protein POLTERGEIST-LIKE 5; AltName: Full=Protein phosphatase 2C PLL5; Short=PP2C PLL5	--	--	--	--	--	--	KOG0700	Protein phosphatase 2C/pyruvate dehydrogenase (lipoamide) phosphatase	[T]	CELLULAR PROCESSES AND SIGNALING	Signal transduction mechanisms	T	COG0631	Phosphatase	Molecular Function: protein serine/threonine phosphatase activity (GO:0004722);|Cellular Component: nucleus (GO:0005634);|Cellular Component: plasma membrane (GO:0005886);|Molecular Function: metal ion binding (GO:0046872);|Biological Process: leaf development (GO:0048366);	--	--
unknown_sample_HQ_transcript_1006	2.98979	1.77378	0.353569	0.141233	0.014487	7.40189e-06	0.0138818	1.78478	2.70092	AKN59245.1	polyprotein [Cnidium vein yellowing virus 2]	Q6EWG9.1	RecName: Full=RNA1 polyprotein; AltName: Full=Genome polyprotein B; AltName: Full=P1; Contains: RecName: Full=Protease cofactor; Contains: RecName: Full=Putative helicase; AltName: Full=Membrane-binding protein; AltName: Full=NTP-binding protein; Short=NTB; Contains: RecName: Full=Viral genome-linked protein; AltName: Full=VPg; Contains: RecName: Full=Picornain 3C-like protease; Short=3C-like pro…	--	--	--	--	--	--	--	--	--	--	--	--	--	--	Molecular Function: RNA binding (GO:0003723);|Molecular Function: RNA helicase activity (GO:0003724);|Molecular Function: RNA-directed 5'-3' RNA polymerase activity (GO:0003968);|Molecular Function: cysteine-type endopeptidase activity (GO:0004197);|Molecular Function: ATP binding (GO:0005524);|Biological Process: transcription, DNA-templated (GO:0006351);|Cellular Component: integral component o…	--	--
unknown_sample_HQ_transcript_10120	0.00607048	1.56655	0.872927	3.0088	1.4064	0.172685	6.67965	6.47892	5.82164	OWM87016.1	hypothetical protein CDL15_Pgr016053 [Punica granatum]	Q05001.1	RecName: Full=NADPH--cytochrome P450 reductase; Short=CPR; Short=P450R	vvi:100240979	K00327	POR	NADPH-ferrihemoprotein reductase	--	--	KOG1158	NADP/FAD dependent oxidoreductase	[C]	METABOLISM	Energy production and conversion	P	COG0369	Component of the sulfite reductase complex that catalyzes the 6-electron reduction of sulfite to sulfide. This is one of several activities required for the biosynthesis of L- cysteine from sulfate. The flavoprotein component catalyzes the electron flow from NADPH - FAD - FMN to the hemoprotein component (By similarity)	Molecular Function: NADPH-hemoprotein reductase activity (GO:0003958);|Cellular Component: endoplasmic reticulum membrane (GO:0005789);|Molecular Function: FMN binding (GO:0010181);|Cellular Component: integral component of membrane (GO:0016021);	--	--
unknown_sample_HQ_transcript_10121	4.52031	9.61839	3.30616	5.60159	6.58215	4.45273	13.3506	8.75772	13.6792	XP_010653843.1	PREDICTED: uncharacterized protein LOC100245287 isoform X2 [Vitis vinifera]	P59326.1	RecName: Full=YTH domain-containing family protein 1; AltName: Full=Dermatomyositis associated with cancer putative autoantigen 1 homolog; Short=DACA-1 homolog	vvi:100245287	K20102	YTHDF	YTH domain-containing family protein	--	--	KOG1901	Uncharacterized high-glucose-regulated protein	[R]	POORLY CHARACTERIZED	General function prediction only	S	ENOG410YABQ	YTH domain family	Cellular Component: cytoplasm (GO:0005737);|Molecular Function: ribosome binding (GO:0043022);|Biological Process: positive regulation of translation (GO:0045727);|Biological Process: positive regulation of translational initiation (GO:0045948);|Molecular Function: N6-methyladenosine-containing RNA binding (GO:1990247);	--	--
unknown_sample_HQ_transcript_10123	0.503112	0.561394	0.600129	1.68297	2.52143	1.30717	4.38347	3.61642	4.38523	XP_002273277.1	PREDICTED: increased DNA methylation 3 isoform X1 [Vitis vinifera]	Q9SYQ0.1	RecName: Full=Increased DNA methylation 3; AltName: Full=Alpha-crystallin domain-containing protein 51.9; Short=AtAcd51.9	--	--	--	--	--	--	--	--	--	--	--	S	ENOG410XQXI	NA	Cellular Component: nucleus (GO:0005634);|Biological Process: transcription, DNA-templated (GO:0006351);|Biological Process: regulation of transcription, DNA-templated (GO:0006355);|Biological Process: positive regulation of DNA demethylation (GO:1901537);	--	--
unknown_sample_HQ_transcript_1016	0.043896	5.99415	4.1407	6.22138	7.7853	8.55183	2.40125	1.98507	6.24858	XP_012067196.1	coatomer subunit alpha-1 [Jatropha curcas]	Q94A40.2	RecName: Full=Coatomer subunit alpha-1; AltName: Full=Alpha-coat protein 1; Short=Alpha-COP 1	jcu:105630107	K05236	COPA, RET1	coatomer subunit alpha	--	--	KOG0292	Vesicle coat complex COPI, alpha subunit	[U]	CELLULAR PROCESSES AND SIGNALING	Intracellular trafficking, secretion, and vesicular transport	S	ENOG410XPZS	Coatomer protein complex subunit alpha	Cellular Component: Golgi membrane (GO:0000139);|Molecular Function: structural molecule activity (GO:0005198);|Cellular Component: cytosol (GO:0005829);|Cellular Component: plasma membrane (GO:0005886);|Biological Process: intracellular protein transport (GO:0006886);|Biological Process: ER to Golgi vesicle-mediated transport (GO:0006888);|Biological Process: retrograde vesicle-mediated transpor…	--	--
unknown_sample_HQ_transcript_10173	3.4479e-25	2.84136e-10	0.0106855	108.701	47.7249	33.2366	5.43241	20.2925	8.27955	AEN25475.1	polyprotein 1, partial [Cycas necrotic stunt virus]	Q8QVV0.1	RecName: Full=RNA1 polyprotein; AltName: Full=P1; Contains: RecName: Full=P1A protein; Short=1A; AltName: Full=Protease cofactor; Contains: RecName: Full=Putative ATP-dependent helicase; AltName: Full=1B; AltName: Full=Membrane-binding protein; AltName: Full=NTP-binding protein; Short=NTB; Contains: RecName: Full=Viral genome-linked protein; AltName: Full=1C-VPg; Contains: RecName: Full=Picornain…	--	--	--	--	--	--	--	--	--	--	--	--	--	--	Molecular Function: RNA binding (GO:0003723);|Molecular Function: RNA helicase activity (GO:0003724);|Molecular Function: RNA-directed 5'-3' RNA polymerase activity (GO:0003968);|Molecular Function: ATP binding (GO:0005524);|Biological Process: transcription, DNA-templated (GO:0006351);|Molecular Function: cysteine-type peptidase activity (GO:0008234);|Cellular Component: integral component of me…	--	--
unknown_sample_HQ_transcript_10190	11.0867	18.4961	14.0681	28.977	39.4223	17.1584	64.9599	54.1197	49.3065	XP_021805328.1	formin-like protein 18 isoform X1 [Prunus avium]	--	--	--	--	--	--	--	--	KOG1030	Predicted Ca2+-dependent phospholipid-binding protein	[R]	POORLY CHARACTERIZED	General function prediction only	S	ENOG410Y4IE	C2	--	--	--
unknown_sample_HQ_transcript_10195	28.6554	21.6257	12.5758	6.44919e-18	1.14311e-06	4.55589e-11	5.86201e-15	22.8007	34.5524	NP_620620.2	polyprotien 2 [Cycas necrotic stunt virus]	Q8QVU9.2	RecName: Full=RNA2 polyprotein; AltName: Full=P2; Contains: RecName: Full=Protein 2A; Short=P2A; Contains: RecName: Full=Movement protein; AltName: Full=2B-MP; Contains: RecName: Full=Coat protein; AltName: Full=2C-CP	--	--	--	--	--	--	--	--	--	--	--	--	--	--	Molecular Function: structural molecule activity (GO:0005198);|Cellular Component: viral capsid (GO:0019028);|Cellular Component: host cell plasmodesma (GO:0044219);|Biological Process: transport of virus in host, cell to cell (GO:0046740);	--	--
unknown_sample_HQ_transcript_10207	2.86239e-21	9.33871e-13	1.84808e-11	576.694	0.042468	0.0132726	0.00193363	0.0255421	0.269	AKN59245.1	polyprotein [Cnidium vein yellowing virus 2]	Q6EWG9.1	RecName: Full=RNA1 polyprotein; AltName: Full=Genome polyprotein B; AltName: Full=P1; Contains: RecName: Full=Protease cofactor; Contains: RecName: Full=Putative helicase; AltName: Full=Membrane-binding protein; AltName: Full=NTP-binding protein; Short=NTB; Contains: RecName: Full=Viral genome-linked protein; AltName: Full=VPg; Contains: RecName: Full=Picornain 3C-like protease; Short=3C-like pro…	--	--	--	--	--	--	--	--	--	--	--	--	--	--	Molecular Function: RNA binding (GO:0003723);|Molecular Function: RNA helicase activity (GO:0003724);|Molecular Function: RNA-directed 5'-3' RNA polymerase activity (GO:0003968);|Molecular Function: cysteine-type endopeptidase activity (GO:0004197);|Molecular Function: ATP binding (GO:0005524);|Biological Process: transcription, DNA-templated (GO:0006351);|Cellular Component: integral component o…	--	--
unknown_sample_HQ_transcript_10210	1.6818	0.993071	3.80487	1.45826	2.5731	1.31899	6.63734	6.06925	4.99487	XP_002265244.1	PREDICTED: ALA-interacting subunit 3 [Vitis vinifera]	Q9SLK2.1	RecName: Full=ALA-interacting subunit 3; Short=AtALIS3	--	--	--	--	--	--	KOG2952	Cell cycle control protein	[DKT]	CELLULAR PROCESSES AND SIGNALING|INFORMATION STORAGE AND PROCESSING|CELLULAR PROCESSES AND SIGNALING	Cell cycle control, cell division, chromosome partitioning |Transcription |Signal transduction mechanisms	DKT	COG5035	Cell cycle control protein	Cellular Component: Golgi membrane (GO:0000139);|Cellular Component: endoplasmic reticulum membrane (GO:0005789);|Cellular Component: integral component of membrane (GO:0016021);|Cellular Component: late endosome membrane (GO:0031902);	--	--
unknown_sample_HQ_transcript_1024	0.859042	2.41359	2.49434	7.47134	13.0866	6.00354	30.2148	27.0642	29.5797	POO00048.1	Actin cross-linking [Trema orientale]	--	--	--	--	--	--	--	--	--	--	--	--	--	S	ENOG4111VMA	Protein of unknown function (DUF569)	--	--	--
unknown_sample_HQ_transcript_10241	0.167897	2.30898	1.80513	0.378549	0.20621	0.0947604	1.85191	3.63864	1.1739	XP_010655149.1	PREDICTED: F-box protein SKIP14 [Vitis vinifera]	Q9LU91.1	RecName: Full=F-box protein SKIP14; AltName: Full=SKP1-interacting partner 14	--	--	--	--	--	--	--	--	--	--	--	S	ENOG410YFZ3	F-box protein	Cellular Component: nucleus (GO:0005634);|Cellular Component: cytosol (GO:0005829);|Biological Process: negative regulation of abscisic acid-activated signaling pathway (GO:0009788);|Biological Process: protein ubiquitination (GO:0016567);	--	--
unknown_sample_HQ_transcript_10337	2.26214	5.12884	4.34089	6.94842	8.96559	5.37082	18.5568	19.3892	20.3555	OWM87016.1	hypothetical protein CDL15_Pgr016053 [Punica granatum]	Q05001.1	RecName: Full=NADPH--cytochrome P450 reductase; Short=CPR; Short=P450R	vvi:100240979	K00327	POR	NADPH-ferrihemoprotein reductase	--	--	KOG1158	NADP/FAD dependent oxidoreductase	[C]	METABOLISM	Energy production and conversion	P	COG0369	Component of the sulfite reductase complex that catalyzes the 6-electron reduction of sulfite to sulfide. This is one of several activities required for the biosynthesis of L- cysteine from sulfate. The flavoprotein component catalyzes the electron flow from NADPH - FAD - FMN to the hemoprotein component (By similarity)	Molecular Function: NADPH-hemoprotein reductase activity (GO:0003958);|Cellular Component: endoplasmic reticulum membrane (GO:0005789);|Molecular Function: FMN binding (GO:0010181);|Cellular Component: integral component of membrane (GO:0016021);	--	--
unknown_sample_HQ_transcript_104	0.0179931	6.84885e-09	1.11027e-05	42.0795	3.97592e-05	3.67759e-10	3.98142e-12	2.28007e-20	4.76228e-05	AKN59245.1	polyprotein [Cnidium vein yellowing virus 2]	Q6EWG9.1	RecName: Full=RNA1 polyprotein; AltName: Full=Genome polyprotein B; AltName: Full=P1; Contains: RecName: Full=Protease cofactor; Contains: RecName: Full=Putative helicase; AltName: Full=Membrane-binding protein; AltName: Full=NTP-binding protein; Short=NTB; Contains: RecName: Full=Viral genome-linked protein; AltName: Full=VPg; Contains: RecName: Full=Picornain 3C-like protease; Short=3C-like pro…	--	--	--	--	--	--	--	--	--	--	--	--	--	--	Molecular Function: RNA binding (GO:0003723);|Molecular Function: RNA helicase activity (GO:0003724);|Molecular Function: RNA-directed 5'-3' RNA polymerase activity (GO:0003968);|Molecular Function: cysteine-type endopeptidase activity (GO:0004197);|Molecular Function: ATP binding (GO:0005524);|Biological Process: transcription, DNA-templated (GO:0006351);|Cellular Component: integral component o…	--	--
unknown_sample_HQ_transcript_10568	1.24495	1.07114	0.579812	0.50897	0.916872	0.593708	3.31906	3.18979	2.43071	XP_002281778.2	PREDICTED: boron transporter 4 [Vitis vinifera]	Q9XI23.1	RecName: Full=Boron transporter 4	--	--	--	--	--	--	KOG1172	Na+-independent Cl/HCO3 exchanger AE1 and related transporters (SLC4 family)	[P]	METABOLISM	Inorganic ion transport and metabolism	U	ENOG410XPHD	solute carrier family 4	Molecular Function: inorganic anion exchanger activity (GO:0005452);|Cellular Component: plasma membrane (GO:0005886);|Cellular Component: integral component of plasma membrane (GO:0005887);|Molecular Function: anion:anion antiporter activity (GO:0015301);|Biological Process: borate transport (GO:0046713);|Biological Process: regulation of intracellular pH (GO:0051453);|Biological Process: cellul…	--	--
unknown_sample_HQ_transcript_10610	0.209124	1.89934	2.16661	0.0474922	1.41003	1.31932e-06	3.36394	2.95276	3.55107	XP_002518966.1	probable methyltransferase PMT18 [Ricinus communis]	Q9C884.1	RecName: Full=Probable methyltransferase PMT18	--	--	--	--	--	--	--	--	--	--	--	S	ENOG410Y9NV	Methyltransferase	Cellular Component: cytoplasm (GO:0005737);|Cellular Component: endoplasmic reticulum membrane (GO:0005789);|Molecular Function: S-adenosylmethionine-dependent methyltransferase activity (GO:0008757);|Cellular Component: integral component of membrane (GO:0016021);|Biological Process: methylation (GO:0032259);	--	--
unknown_sample_HQ_transcript_10615	2.15348	1.15664	1.3263	2.53884	2.26043	1.90058	6.11743	4.04868	3.05442	XP_021675700.1	scarecrow-like transcription factor PAT1 [Hevea brasiliensis]	Q9LDL7.1	RecName: Full=Scarecrow-like transcription factor PAT1; AltName: Full=GRAS family protein 29; Short=AtGRAS-29; AltName: Full=Protein PHYTOCHROME A SIGNAL TRANSDUCTION 1	--	--	--	--	--	--	--	--	--	--	--	K	ENOG4111JS8	chitin-inducible gibberellin-responsive protein	Molecular Function: DNA binding transcription factor activity (GO:0003700);|Molecular Function: signal transducer activity (GO:0004871);|Cellular Component: nucleus (GO:0005634);|Cellular Component: cytoplasm (GO:0005737);|Biological Process: transcription, DNA-templated (GO:0006351);|Biological Process: regulation of transcription, DNA-templated (GO:0006355);|Biological Process: photomorphogenes…	--	--
unknown_sample_HQ_transcript_10677	1.94629	3.11042	4.05638	1.07003	1.82515e-06	1.69534	3.88799	3.50974	3.35196	XP_015897974.1	probable mediator of RNA polymerase II transcription subunit 26b [Ziziphus jujuba]	Q9FHK9.1	RecName: Full=Probable mediator of RNA polymerase II transcription subunit 26b	--	--	--	--	--	--	--	--	--	--	--	S	ENOG4111IDE	expressed protein	Molecular Function: translation elongation factor activity (GO:0003746);|Biological Process: regulation of transcription, DNA-templated (GO:0006355);|Biological Process: transcription elongation from RNA polymerase II promoter (GO:0006368);|Cellular Component: elongin complex (GO:0070449);	--	--
unknown_sample_HQ_transcript_10763	13.2339	10.2539	12.0883	19.4466	4.44117e-18	0.000809425	2.81568e-15	262.139	312.928	AKN59248.1	polyprotein [Lychnis mottle virus]	--	--	--	--	--	--	--	--	--	--	--	--	--	--	--	--	--	--	--
unknown_sample_HQ_transcript_10833	2.16283e-08	9.05135e-17	1.52938e-12	33.1942	1.59068e-10	2.69639e-08	9.08879e-06	4.97322e-09	1.29871e-19	AKN59248.1	polyprotein [Lychnis mottle virus]	--	--	--	--	--	--	--	--	--	--	--	--	--	--	--	--	--	--	--
unknown_sample_HQ_transcript_10979	0.0428875	2.30485	0.400994	0.83126	1.12887e-05	0.065659	2.57468	4.43483	2.13941	--	--	--	--	--	--	--	--	--	--	--	--	--	--	--	--	--	--	--	--	--
unknown_sample_HQ_transcript_10994	2.5337	3.13748	2.12095	4.16113	9.22482	4.82037	17.2254	16.6028	12.9004	XP_021293336.1	G-type lectin S-receptor-like serine/threonine-protein kinase At1g34300 [Herrania umbratica]	Q9XID3.1	RecName: Full=G-type lectin S-receptor-like serine/threonine-protein kinase At1g34300; Flags: Precursor	--	--	--	--	--	--	--	--	--	--	--	T	COG0515	Serine Threonine protein kinase	--	--	--
unknown_sample_HQ_transcript_110	2.11711e-06	5.15818e-07	3.18448e-07	0.00052864	6.03784e-16	3.70779e-21	0.501006	0.940861	0.0655055	AEN25475.1	polyprotein 1, partial [Cycas necrotic stunt virus]	Q8QVV0.1	RecName: Full=RNA1 polyprotein; AltName: Full=P1; Contains: RecName: Full=P1A protein; Short=1A; AltName: Full=Protease cofactor; Contains: RecName: Full=Putative ATP-dependent helicase; AltName: Full=1B; AltName: Full=Membrane-binding protein; AltName: Full=NTP-binding protein; Short=NTB; Contains: RecName: Full=Viral genome-linked protein; AltName: Full=1C-VPg; Contains: RecName: Full=Picornain…	--	--	--	--	--	--	--	--	--	--	--	--	--	--	Molecular Function: RNA binding (GO:0003723);|Molecular Function: RNA helicase activity (GO:0003724);|Molecular Function: RNA-directed 5'-3' RNA polymerase activity (GO:0003968);|Molecular Function: ATP binding (GO:0005524);|Biological Process: transcription, DNA-templated (GO:0006351);|Molecular Function: cysteine-type peptidase activity (GO:0008234);|Cellular Component: integral component of me…	--	--
unknown_sample_HQ_transcript_11031	0.298917	0.0284381	0.00882225	1.08248	2.01981	2.35251	0.585849	0.0958095	0.0210038	XP_021817108.1	probable LRR receptor-like serine/threonine-protein kinase At5g10290 [Prunus avium]	C0LGT1.1	RecName: Full=Probable LRR receptor-like serine/threonine-protein kinase At5g10290; Flags: Precursor	--	--	--	--	--	--	--	--	--	--	--	T	COG0515	Serine Threonine protein kinase	--	--	--
unknown_sample_HQ_transcript_11115	91.3957	70.7617	44.0194	2.54426e-11	7.79159e-26	2.62906e-17	2.98961e-06	3.64277	5.48838	AKN59248.1	polyprotein [Lychnis mottle virus]	--	--	--	--	--	--	--	--	--	--	--	--	--	--	--	--	--	--	--
unknown_sample_HQ_transcript_1115	5.19319e-14	8.51999e-12	1.6967e-08	2.22317	0.1316	0.523695	43.1478	13.8889	1.32275	AEN25475.1	polyprotein 1, partial [Cycas necrotic stunt virus]	Q8QVV0.1	RecName: Full=RNA1 polyprotein; AltName: Full=P1; Contains: RecName: Full=P1A protein; Short=1A; AltName: Full=Protease cofactor; Contains: RecName: Full=Putative ATP-dependent helicase; AltName: Full=1B; AltName: Full=Membrane-binding protein; AltName: Full=NTP-binding protein; Short=NTB; Contains: RecName: Full=Viral genome-linked protein; AltName: Full=1C-VPg; Contains: RecName: Full=Picornain…	--	--	--	--	--	--	--	--	--	--	--	--	--	--	Molecular Function: RNA binding (GO:0003723);|Molecular Function: RNA helicase activity (GO:0003724);|Molecular Function: RNA-directed 5'-3' RNA polymerase activity (GO:0003968);|Molecular Function: ATP binding (GO:0005524);|Biological Process: transcription, DNA-templated (GO:0006351);|Molecular Function: cysteine-type peptidase activity (GO:0008234);|Cellular Component: integral component of me…	--	--
unknown_sample_HQ_transcript_11155	2.03013	1.29799	1.9083	0.548171	2.02336	4.71487	5.2024	6.78265	5.61818	XP_002317334.1	uncharacterized protein LOC7471861 [Populus trichocarpa]	--	--	--	--	--	--	--	--	--	--	--	--	--	S	ENOG410YHFC	Domain-Containing protein	--	--	--
unknown_sample_HQ_transcript_11161	24.1902	42.2442	22.3691	29.8533	14.3983	16.8119	8.14572	13.4407	0.0179922	CAN60787.1	hypothetical protein VITISV_034533 [Vitis vinifera]	Q9FHA4.1	RecName: Full=Subtilisin-like protease SBT1.9; AltName: Full=Subtilase subfamily 1 member 9; Short=AtSBT1.9; Flags: Precursor	--	--	--	--	--	--	--	--	--	--	--	O	COG1404	peptidase (S8 and S53, subtilisin, kexin, sedolisin	Molecular Function: serine-type endopeptidase activity (GO:0004252);|Cellular Component: extracellular region (GO:0005576);|Biological Process: proteolysis (GO:0006508);	--	--
unknown_sample_HQ_transcript_11202	3.64951	7.45176	4.81627	6.82352	3.14866	6.18418	17.0062	9.74863	12.771	XP_003634111.1	PREDICTED: uncharacterized protein LOC100241527 [Vitis vinifera]	--	--	--	--	--	--	--	--	--	--	--	--	--	S	ENOG410YI5X	NA	--	--	--
unknown_sample_HQ_transcript_11283	0.0625898	0.511892	1.03472	2.68542	5.42043	4.30294	0.186013	1.68159	0.0152499	PSR89178.1	E3 ubiquitin-protein like [Actinidia chinensis var. chinensis]	Q76PD2.2	RecName: Full=E3 ubiquitin-protein ligase hel2; AltName: Full=Histone E3 ligase 2; AltName: Full=RING-type E3 ubiquitin transferase hel2	--	--	--	--	--	--	KOG2231	Predicted E3 ubiquitin ligase	[O]	CELLULAR PROCESSES AND SIGNALING	Posttranslational modification, protein turnover, chaperones	S	COG5236	zinc finger protein	Molecular Function: nucleic acid binding (GO:0003676);|Cellular Component: cytoplasm (GO:0005737);|Cellular Component: cytosol (GO:0005829);|Molecular Function: zinc ion binding (GO:0008270);|Molecular Function: ubiquitin protein ligase activity (GO:0061630);|Biological Process: rescue of stalled ribosome (GO:0072344);|Biological Process: regulation of cytoplasmic translation (GO:2000765);	--	--
unknown_sample_HQ_transcript_11301	44.6667	46.0363	43.6045	39.9882	24.6308	20.3935	7.65516	12.7142	9.01381	XP_007016838.2	PREDICTED: UDP-glycosyltransferase 86A2 [Theobroma cacao]	Q9SJL0.1	RecName: Full=UDP-glycosyltransferase 86A1	--	--	--	--	--	--	KOG1192	UDP-glucuronosyl and UDP-glucosyl transferase	[GC]	METABOLISM|METABOLISM	Carbohydrate transport and metabolism |Energy production and conversion	S	COG1819	Transferase	Biological Process: metabolic process (GO:0008152);|Cellular Component: intracellular membrane-bounded organelle (GO:0043231);|Molecular Function: quercetin 3-O-glucosyltransferase activity (GO:0080043);|Molecular Function: quercetin 7-O-glucosyltransferase activity (GO:0080044);	--	--
unknown_sample_HQ_transcript_11356	3.57972e-20	2.17862e-24	4.64681e-22	4.23825e-06	7.73511e-21	5.78715e-11	26.4489	34.2225	2.60429e-05	NP_620620.2	polyprotien 2 [Cycas necrotic stunt virus]	Q8QVU9.2	RecName: Full=RNA2 polyprotein; AltName: Full=P2; Contains: RecName: Full=Protein 2A; Short=P2A; Contains: RecName: Full=Movement protein; AltName: Full=2B-MP; Contains: RecName: Full=Coat protein; AltName: Full=2C-CP	--	--	--	--	--	--	--	--	--	--	--	--	--	--	Molecular Function: structural molecule activity (GO:0005198);|Cellular Component: viral capsid (GO:0019028);|Cellular Component: host cell plasmodesma (GO:0044219);|Biological Process: transport of virus in host, cell to cell (GO:0046740);	--	--
unknown_sample_HQ_transcript_11429	34.6887	29.8891	15.4043	2.46556e-26	1.14253e-48	4.06373e-30	31.9414	45.7983	1.20703e-08	AEN25475.1	polyprotein 1, partial [Cycas necrotic stunt virus]	Q8QVV0.1	RecName: Full=RNA1 polyprotein; AltName: Full=P1; Contains: RecName: Full=P1A protein; Short=1A; AltName: Full=Protease cofactor; Contains: RecName: Full=Putative ATP-dependent helicase; AltName: Full=1B; AltName: Full=Membrane-binding protein; AltName: Full=NTP-binding protein; Short=NTB; Contains: RecName: Full=Viral genome-linked protein; AltName: Full=1C-VPg; Contains: RecName: Full=Picornain…	--	--	--	--	--	--	--	--	--	--	--	--	--	--	Molecular Function: RNA binding (GO:0003723);|Molecular Function: RNA helicase activity (GO:0003724);|Molecular Function: RNA-directed 5'-3' RNA polymerase activity (GO:0003968);|Molecular Function: ATP binding (GO:0005524);|Biological Process: transcription, DNA-templated (GO:0006351);|Molecular Function: cysteine-type peptidase activity (GO:0008234);|Cellular Component: integral component of me…	--	--
unknown_sample_HQ_transcript_11448	0.988431	3.69192	1.69654	3.23852	8.14799	2.90947	14.8602	10.3697	12.9605	PSR86483.1	Calcium-binding protein [Actinidia chinensis var. chinensis]	Q9ZQH1.2	RecName: Full=Probable calcium-binding protein CML48; AltName: Full=Calmodulin-like protein 48	--	--	--	--	--	--	KOG0037	Ca2+-binding protein, EF-Hand protein superfamily	[T]	CELLULAR PROCESSES AND SIGNALING	Signal transduction mechanisms	S	ENOG410YKQK	grancalcin, EF-hand calcium binding protein	Molecular Function: calcium ion binding (GO:0005509);	--	--
unknown_sample_HQ_transcript_11503	9.01677e-19	3.7273e-13	0.000444949	19.1868	6.3168e-08	0.0265436	0.00411217	8.42342e-19	5.98585e-13	AKN59248.1	polyprotein [Lychnis mottle virus]	--	--	--	--	--	--	--	--	--	--	--	--	--	--	--	--	--	--	--
unknown_sample_HQ_transcript_11539	15.3019	12.7182	11.204	9.70749	6.28545	12.5386	1.19802	1.7123	5.90298	XP_021896854.1	calcium-dependent protein kinase 26 [Carica papaya]	A5A7I7.1	RecName: Full=Calcium-dependent protein kinase 4; Short=CDPK 4; Short=StCDPK4	--	--	--	--	--	--	KOG0032	Ca2+/calmodulin-dependent protein kinase, EF-Hand protein superfamily	[T]	CELLULAR PROCESSES AND SIGNALING	Signal transduction mechanisms	T	ENOG410XRMJ	calcium-dependent protein kinase	Molecular Function: protein serine/threonine kinase activity (GO:0004674);|Molecular Function: calcium ion binding (GO:0005509);|Molecular Function: ATP binding (GO:0005524);|Cellular Component: membrane (GO:0016020);	--	--
unknown_sample_HQ_transcript_1156	3.79712e-17	3.85899e-10	5.11691e-07	2.41049e-12	1.28034e-30	7.14598e-09	0.655257	0.543061	1.74732e-10	AEN25476.2	polyprotein 2 [Cycas necrotic stunt virus]	Q8QVU9.2	RecName: Full=RNA2 polyprotein; AltName: Full=P2; Contains: RecName: Full=Protein 2A; Short=P2A; Contains: RecName: Full=Movement protein; AltName: Full=2B-MP; Contains: RecName: Full=Coat protein; AltName: Full=2C-CP	--	--	--	--	--	--	--	--	--	--	--	--	--	--	Molecular Function: structural molecule activity (GO:0005198);|Cellular Component: viral capsid (GO:0019028);|Cellular Component: host cell plasmodesma (GO:0044219);|Biological Process: transport of virus in host, cell to cell (GO:0046740);	--	--
unknown_sample_HQ_transcript_11635	1.81668	1.21317	1.85826e-06	1.8407	0.938599	1.55413	3.22728	7.79016	4.88251	XP_021632941.1	wall-associated receptor kinase-like 14 [Manihot esculenta]	Q8RY67.2	RecName: Full=Wall-associated receptor kinase-like 14; Flags: Precursor	--	--	--	--	--	--	KOG1187	Serine/threonine protein kinase	[T]	CELLULAR PROCESSES AND SIGNALING	Signal transduction mechanisms	T	COG0515	Serine Threonine protein kinase	--	--	--
unknown_sample_HQ_transcript_11657	7.60151	8.2294	6.27756	5.65339	5.34456	7.03898	2.53299	2.19642	2.59891	CDP20842.1	unnamed protein product [Coffea canephora]	--	--	--	--	--	--	--	--	--	--	--	--	--	T	COG0589	Universal stress protein	--	--	--
unknown_sample_HQ_transcript_11790	2.7061	1.65749	0.432484	0.971133	1.96436	0.459215	5.2776	9.53752	7.4431	XP_002270732.2	PREDICTED: NADPH--cytochrome P450 reductase [Vitis vinifera]	Q05001.1	RecName: Full=NADPH--cytochrome P450 reductase; Short=CPR; Short=P450R	vvi:100240979	K00327	POR	NADPH-ferrihemoprotein reductase	--	--	KOG1158	NADP/FAD dependent oxidoreductase	[C]	METABOLISM	Energy production and conversion	P	COG0369	Component of the sulfite reductase complex that catalyzes the 6-electron reduction of sulfite to sulfide. This is one of several activities required for the biosynthesis of L- cysteine from sulfate. The flavoprotein component catalyzes the electron flow from NADPH - FAD - FMN to the hemoprotein component (By similarity)	Molecular Function: NADPH-hemoprotein reductase activity (GO:0003958);|Cellular Component: endoplasmic reticulum membrane (GO:0005789);|Molecular Function: FMN binding (GO:0010181);|Cellular Component: integral component of membrane (GO:0016021);	--	--
unknown_sample_HQ_transcript_11853	0.449874	0.632024	0.453324	0.358216	0.910185	0.536705	2.78124	2.80635	1.96575	PQQ15888.1	plastidic ATP/ADP-transporter [Prunus yedoensis var. nudiflora]	Q39002.2	RecName: Full=ADP,ATP carrier protein 1, chloroplastic; AltName: Full=ADP/ATP translocase 1; AltName: Full=Adenine nucleotide translocase 1; Flags: Precursor	nnu:104595297	K03301	TC.AAA	ATP:ADP antiporter, AAA family	--	--	--	--	--	--	--	C	COG3202	carrier protein	Molecular Function: ATP:ADP antiporter activity (GO:0005471);|Molecular Function: ATP binding (GO:0005524);|Cellular Component: plastid (GO:0009536);|Cellular Component: chloroplast envelope (GO:0009941);|Cellular Component: membrane (GO:0016020);|Cellular Component: integral component of membrane (GO:0016021);|Cellular Component: chloroplast membrane (GO:0031969);	--	--
unknown_sample_HQ_transcript_11865	6.74785e-33	5.73546e-34	8.48844e-28	8.17959e-26	3.94496e-27	6.18854e-27	8.61321	0.256501	0.0849484	NP_620620.2	polyprotien 2 [Cycas necrotic stunt virus]	Q8QVU9.2	RecName: Full=RNA2 polyprotein; AltName: Full=P2; Contains: RecName: Full=Protein 2A; Short=P2A; Contains: RecName: Full=Movement protein; AltName: Full=2B-MP; Contains: RecName: Full=Coat protein; AltName: Full=2C-CP	--	--	--	--	--	--	--	--	--	--	--	--	--	--	Molecular Function: structural molecule activity (GO:0005198);|Cellular Component: viral capsid (GO:0019028);|Cellular Component: host cell plasmodesma (GO:0044219);|Biological Process: transport of virus in host, cell to cell (GO:0046740);	--	--
unknown_sample_HQ_transcript_12004	2.1602	4.1482	2.20389	1.26934	6.37021	3.46422	0.00044181	0.0806593	0.475099	XP_015882477.1	protein NBR1 homolog [Ziziphus jujuba]	Q9SB64.1	RecName: Full=Protein NBR1 homolog; Short=AtNBR1; AltName: Full=At4g24690	pper:PRUPE_ppa001688mg	K17987	NBR1	next to BRCA1 gene 1 protein	--	--	KOG4351	Uncharacterized conserved protein	[S]	POORLY CHARACTERIZED	Function unknown	S	ENOG411245W	ubiquitin-associated (UBA) TS-N domain-containing protein octicosapeptide Phox Bemp1 (PB1) domain-containing protein	Cellular Component: cytoplasm (GO:0005737);|Cellular Component: vacuole (GO:0005773);|Molecular Function: zinc ion binding (GO:0008270);|Biological Process: protein transport (GO:0015031);|Biological Process: macroautophagy (GO:0016236);|Molecular Function: ubiquitin binding (GO:0043130);|Biological Process: protein polymerization (GO:0051258);	--	--
unknown_sample_HQ_transcript_12042	2.72388	7.26264	2.42252	2.38171	0.413516	1.24706	0.196195	0.25187	0.209486	PON93012.1	Aspartic peptidase [Trema orientale]	Q940R4.1	RecName: Full=Probable aspartyl protease At4g16563; Flags: Precursor	--	--	--	--	--	--	KOG1339	Aspartyl protease	[O]	CELLULAR PROCESSES AND SIGNALING	Posttranslational modification, protein turnover, chaperones	O	ENOG410XNV7	aspartic	Molecular Function: aspartic-type endopeptidase activity (GO:0004190);|Biological Process: proteolysis (GO:0006508);|Cellular Component: plant-type cell wall (GO:0009505);|Biological Process: protein catabolic process (GO:0030163);	--	--
unknown_sample_HQ_transcript_12043	4.62321	1.79513	2.62616	1.50496	1.01285	3.34278	0.293795	0.00015723	0.81506	XP_023912854.1	prostaglandin reductase-3 [Quercus suber]	Q8BGC4.1	RecName: Full=Prostaglandin reductase-3; Short=PTGR-3; AltName: Full=15-oxoprostaglandin 13-reductase; AltName: Full=Zinc-binding alcohol dehydrogenase domain-containing protein 2	vvi:100258817	K07119	K07119	uncharacterized protein	--	--	KOG1196	Predicted NAD-dependent oxidoreductase	[R]	POORLY CHARACTERIZED	General function prediction only	S	COG2130	alcohol dehydrogenase	Cellular Component: mitochondrion (GO:0005739);|Cellular Component: peroxisome (GO:0005777);|Molecular Function: zinc ion binding (GO:0008270);|Molecular Function: 13-prostaglandin reductase activity (GO:0036132);|Biological Process: negative regulation of fat cell differentiation (GO:0045599);|Molecular Function: 15-oxoprostaglandin 13-oxidase activity (GO:0047522);	--	--
unknown_sample_HQ_transcript_12086	0.074824	0.0733569	8.56924e-11	0.00411475	0.978969	0.0856849	2.02834	2.5782	2.25206	ONI27217.1	hypothetical protein PRUPE_1G074400 [Prunus persica]	Q2HIV9.1	RecName: Full=Transcription factor bHLH35; AltName: Full=Basic helix-loop-helix protein 35; Short=AtbHLH35; Short=bHLH 35; AltName: Full=Transcription factor EN 41; AltName: Full=bHLH transcription factor bHLH035	--	--	--	--	--	--	--	--	--	--	--	K	ENOG410YDYS	Transcription factor	Molecular Function: DNA binding (GO:0003677);|Cellular Component: nucleus (GO:0005634);|Biological Process: transcription, DNA-templated (GO:0006351);|Biological Process: regulation of transcription, DNA-templated (GO:0006355);|Molecular Function: protein dimerization activity (GO:0046983);	--	--
unknown_sample_HQ_transcript_12122	2.14648	1.5796	0.750267	2.21282	1.71664	0.777687	0.400853	0.233806	0.264316	XP_018815397.1	PREDICTED: serine/threonine-protein phosphatase 7 long form homolog [Juglans regia]	F4IFD0.1	RecName: Full=Protein MAIN-LIKE 2	--	--	--	--	--	--	--	--	--	--	--	S	ENOG410YC97	Serine threonine-protein phosphatase 7 long form	Cellular Component: nucleus (GO:0005634);|Molecular Function: transaminase activity (GO:0008483);	--	--
unknown_sample_HQ_transcript_12137	1.3369	1.85885	2.10617	0.377425	1.435	1.28114	1.37427e-06	2.24442e-11	0.070723	XP_002270675.1	PREDICTED: BTB/POZ domain-containing protein At2g30600 [Vitis vinifera]	Q8LEV3.1	RecName: Full=BTB/POZ domain-containing protein At2g30600	--	--	--	--	--	--	KOG4441	Proteins containing BTB/POZ and Kelch domains, involved in regulatory/signal transduction processes	[TR]	CELLULAR PROCESSES AND SIGNALING|POORLY CHARACTERIZED	Signal transduction mechanisms |General function prediction only	O	COG5021	ubiquitin protein ligase	Cellular Component: cytoplasm (GO:0005737);|Cellular Component: SCF ubiquitin ligase complex (GO:0019005);|Biological Process: regulation of proteolysis (GO:0030162);|Molecular Function: ubiquitin protein ligase binding (GO:0031625);|Biological Process: protein ubiquitination involved in ubiquitin-dependent protein catabolic process (GO:0042787);|Biological Process: proteasome-mediated ubiquitin-…	--	--
unknown_sample_HQ_transcript_12139	6.13037	11.8293	6.57537	6.41748	7.29279	13.3734	3.37324	3.84178	3.59477	XP_010272173.1	PREDICTED: uncharacterized protein LOC104608027 [Nelumbo nucifera]	F4JSE7.1	RecName: Full=Protein ENHANCED DISEASE RESISTANCE 2	--	--	--	--	--	--	--	--	--	--	--	S	ENOG4111ZZY	DUF1336 domain containing protein, expressed	Cellular Component: endoplasmic reticulum membrane (GO:0005789);|Cellular Component: plasma membrane (GO:0005886);|Molecular Function: lipid binding (GO:0008289);|Biological Process: plant-type hypersensitive response (GO:0009626);|Biological Process: response to ethylene (GO:0009723);|Biological Process: response to salicylic acid (GO:0009751);|Biological Process: ethylene-activated signaling pa…	--	--
unknown_sample_HQ_transcript_12144	4.81221	8.48083	3.72737	11.1562	13.7356	6.44383	22.7944	20.3405	21.8903	XP_002281519.2	PREDICTED: exocyst complex component EXO70A1 [Vitis vinifera]	Q8VY27.1	RecName: Full=Exocyst complex component EXO70H1; Short=AtExo70h1; AltName: Full=Exocyst subunit Exo70 family protein H1	--	--	--	--	--	--	KOG2344	Exocyst component protein and related proteins	[U]	CELLULAR PROCESSES AND SIGNALING	Intracellular trafficking, secretion, and vesicular transport	S	ENOG410YIGI	exocyst complex	Cellular Component: exocyst (GO:0000145);|Biological Process: response to molecule of bacterial origin (GO:0002237);|Cellular Component: nucleus (GO:0005634);|Cellular Component: cytosol (GO:0005829);|Biological Process: exocytosis (GO:0006887);|Biological Process: defense response (GO:0006952);|Biological Process: response to bacterium (GO:0009617);|Biological Process: response to fungus (GO:000…	--	--
unknown_sample_HQ_transcript_12239	1.73594	3.04555	0.517131	1.07969	0.828084	0.558742	8.64826	7.41078	9.33438	XP_002282942.1	PREDICTED: chitin-inducible gibberellin-responsive protein 1 [Vitis vinifera]	Q69VG1.1	RecName: Full=Chitin-inducible gibberellin-responsive protein 1	--	--	--	--	--	--	--	--	--	--	--	K	ENOG4111JS8	chitin-inducible gibberellin-responsive protein	Molecular Function: DNA binding transcription factor activity (GO:0003700);|Cellular Component: nucleus (GO:0005634);|Biological Process: transcription, DNA-templated (GO:0006351);|Biological Process: regulation of transcription, DNA-templated (GO:0006355);|Molecular Function: sequence-specific DNA binding (GO:0043565);	--	--
unknown_sample_HQ_transcript_12273	2.56616	2.36288	1.68273	2.67447	3.07701	2.98807	5.54195	6.51116	5.27009	XP_006492940.1	uncharacterized protein LOC102628603 [Citrus sinensis]	--	--	--	--	--	--	--	--	KOG4698	Uncharacterized conserved protein	[S]	POORLY CHARACTERIZED	Function unknown	S	ENOG410ZHQA	glycosyltransferase	--	--	--
unknown_sample_HQ_transcript_12299	5.28745e-24	2.45341e-15	2.24674e-06	12.3712	5.31351e-13	3.18013e-06	3.0932e-07	2.69212e-21	4.17378e-13	AKN59248.1	polyprotein [Lychnis mottle virus]	--	--	--	--	--	--	--	--	--	--	--	--	--	--	--	--	--	--	--
unknown_sample_HQ_transcript_123	0.0237821	3.27204e-06	0.000124214	86.9654	9.24802e-05	3.22469e-05	4.80661e-12	5.94183e-21	0.00133335	BBE07890.1	polyprotein [Lychnis mottle virus]	Q6EWG9.1	RecName: Full=RNA1 polyprotein; AltName: Full=Genome polyprotein B; AltName: Full=P1; Contains: RecName: Full=Protease cofactor; Contains: RecName: Full=Putative helicase; AltName: Full=Membrane-binding protein; AltName: Full=NTP-binding protein; Short=NTB; Contains: RecName: Full=Viral genome-linked protein; AltName: Full=VPg; Contains: RecName: Full=Picornain 3C-like protease; Short=3C-like pro…	--	--	--	--	--	--	--	--	--	--	--	--	--	--	Molecular Function: RNA binding (GO:0003723);|Molecular Function: RNA helicase activity (GO:0003724);|Molecular Function: RNA-directed 5'-3' RNA polymerase activity (GO:0003968);|Molecular Function: cysteine-type endopeptidase activity (GO:0004197);|Molecular Function: ATP binding (GO:0005524);|Biological Process: transcription, DNA-templated (GO:0006351);|Cellular Component: integral component o…	--	--
unknown_sample_HQ_transcript_12314	10.8548	17.7525	9.63524	18.8283	18.088	12.8111	47.5433	46.2013	41.0721	XP_023900055.1	zinc finger CCCH domain-containing protein 29-like [Quercus suber]	Q9XEE6.1	RecName: Full=Zinc finger CCCH domain-containing protein 29; Short=AtC3H29; AltName: Full=AtSZF2	--	--	--	--	--	--	KOG1595	CCCH-type Zn-finger protein	[R]	POORLY CHARACTERIZED	General function prediction only	S	ENOG410XR0Z	zinc finger CCCH domain-containing protein	Molecular Function: DNA binding (GO:0003677);|Molecular Function: DNA binding transcription factor activity (GO:0003700);|Cellular Component: nucleus (GO:0005634);|Biological Process: regulation of transcription, DNA-templated (GO:0006355);|Biological Process: response to cold (GO:0009409);|Biological Process: response to chitin (GO:0010200);|Molecular Function: metal ion binding (GO:0046872);|Bi…	--	--
unknown_sample_HQ_transcript_12328	1.51108e-16	6.31976e-19	4.49408e-10	19.9541	4.85678e-06	0.0420405	4.61312e-09	3.20895e-09	1.77357e-17	AKN59248.1	polyprotein [Lychnis mottle virus]	--	--	--	--	--	--	--	--	--	--	--	--	--	--	--	--	--	--	--
unknown_sample_HQ_transcript_12353	7.26027	9.76571	6.4948	6.7251	4.54802	5.46974	2.6134	1.96404	1.61537	XP_002265126.1	PREDICTED: cellulose synthase-like protein G3 [Vitis vinifera]	Q0WVN5.2	RecName: Full=Cellulose synthase-like protein G3; Short=AtCslG3	--	--	--	--	--	--	--	--	--	--	--	M	COG1215	Glycosyl transferase, family 2	Cellular Component: Golgi membrane (GO:0000139);|Cellular Component: Golgi apparatus (GO:0005794);|Cellular Component: plasma membrane (GO:0005886);|Biological Process: plant-type primary cell wall biogenesis (GO:0009833);|Cellular Component: integral component of membrane (GO:0016021);|Molecular Function: cellulose synthase activity (GO:0016759);|Molecular Function: cellulose synthase (UDP-formi…	--	--
unknown_sample_HQ_transcript_12367	0.0999302	0.00867798	0.00695723	0.188662	0.10544	0.181703	0.343697	1.47569	1.28253	--	--	--	--	--	--	--	--	--	--	--	--	--	--	--	--	--	--	--	--	--
unknown_sample_HQ_transcript_12417	6.71748	8.78057	9.02334	7.84675	6.15126	7.46126	3.60344	4.63753	1.92425	APP91599.1	ABC transporter G family member 21 [Vitis vinifera]	Q7XA72.2	RecName: Full=ABC transporter G family member 21; Short=ABC transporter ABCG.21; Short=AtABCG21; AltName: Full=White-brown complex homolog protein 21; Short=AtWBC21	--	--	--	--	--	--	KOG0061	Transporter, ABC superfamily (Breast cancer resistance protein)	[Q]	METABOLISM	Secondary metabolites biosynthesis, transport and catabolism	V	COG1131	(ABC) transporter	Molecular Function: ATP binding (GO:0005524);|Cellular Component: plasma membrane (GO:0005886);|Cellular Component: integral component of membrane (GO:0016021);|Molecular Function: ATPase activity, coupled to transmembrane movement of substances (GO:0042626);	--	--
unknown_sample_HQ_transcript_12418	25.9733	15.2397	13.0409	4.67519	6.02678e-23	0.014018	1.40662e-11	113.506	136.336	AKN59248.1	polyprotein [Lychnis mottle virus]	--	--	--	--	--	--	--	--	--	--	--	--	--	--	--	--	--	--	--
unknown_sample_HQ_transcript_12470	3.82256	3.35968	3.37052	3.23367	2.56881	1.62545	1.00598	0.771781	0.686796	XP_010658081.1	PREDICTED: YS1-like protein-like isoform X1 [Vitis vinifera]	Q6R3L0.2	RecName: Full=Metal-nicotianamine transporter YSL1; AltName: Full=Protein YELLOW STRIPE LIKE 1; Short=AtYSL1	--	--	--	--	--	--	--	--	--	--	--	S	COG1297	oligo-peptide transporter	Biological Process: developmental process involved in reproduction (GO:0003006);|Cellular Component: plasma membrane (GO:0005886);|Biological Process: ion transport (GO:0006811);|Biological Process: response to iron ion (GO:0010039);|Cellular Component: integral component of membrane (GO:0016021);|Biological Process: seed development (GO:0048316);|Biological Process: iron ion homeostasis (GO:0055…	--	--
unknown_sample_HQ_transcript_1249	10.9049	11.6966	6.15059	7.753	8.27912	10.8763	26.0988	18.7848	18.6597	XP_021807510.1	pentatricopeptide repeat-containing protein At5g66520-like [Prunus avium]	Q9LN01.1	RecName: Full=Pentatricopeptide repeat-containing protein At1g08070, chloroplastic; AltName: Full=Protein ORGANELLE TRANSCRIPT PROCESSING 82; Flags: Precursor	--	--	--	--	--	--	KOG4197	FOG: PPR repeat	[R]	POORLY CHARACTERIZED	General function prediction only	S	ENOG410Z7Z7	Pentatricopeptide repeat-containing protein	--	--	--
unknown_sample_HQ_transcript_12586	0.667065	0.284278	0.358478	1.6826	2.81484	1.26302	7.08608	7.99852	6.66653	GAV73272.1	NAM domain-containing protein [Cephalotus follicularis]	B5X570.1	RecName: Full=NAC domain-containing protein 14; Short=ANAC014; AltName: Full=Protein NTM1-like 2	--	--	--	--	--	--	--	--	--	--	--	S	ENOG410ZJIT	nac domain	Molecular Function: DNA binding (GO:0003677);|Molecular Function: DNA binding transcription factor activity (GO:0003700);|Cellular Component: nucleus (GO:0005634);|Biological Process: transcription, DNA-templated (GO:0006351);|Cellular Component: integral component of membrane (GO:0016021);	--	--
unknown_sample_HQ_transcript_1259	0.815689	0.184961	0.24206	1.19668	2.7205	0.957857	4.15595	7.07498	4.89486	OVA07449.1	Protein dehydration-induced 19 [Macleaya cordata]	Q84J70.1	RecName: Full=Protein DEHYDRATION-INDUCED 19 homolog 3; Short=AtDi19-3	--	--	--	--	--	--	--	--	--	--	--	--	--	--	Molecular Function: DNA binding (GO:0003677);|Cellular Component: nucleus (GO:0005634);|Biological Process: response to water deprivation (GO:0009414);|Biological Process: response to salt stress (GO:0009651);|Biological Process: response to abscisic acid (GO:0009737);|Biological Process: positive regulation of transcription, DNA-templated (GO:0045893);	--	--
unknown_sample_HQ_transcript_1260	1.39506	0.885138	0.736016	2.32264e-12	8.01051e-11	2.30562e-15	0.462117	0.330396	1.13353e-13	AEN25476.2	polyprotein 2 [Cycas necrotic stunt virus]	Q8QVU9.2	RecName: Full=RNA2 polyprotein; AltName: Full=P2; Contains: RecName: Full=Protein 2A; Short=P2A; Contains: RecName: Full=Movement protein; AltName: Full=2B-MP; Contains: RecName: Full=Coat protein; AltName: Full=2C-CP	--	--	--	--	--	--	--	--	--	--	--	--	--	--	Molecular Function: structural molecule activity (GO:0005198);|Cellular Component: viral capsid (GO:0019028);|Cellular Component: host cell plasmodesma (GO:0044219);|Biological Process: transport of virus in host, cell to cell (GO:0046740);	--	--
unknown_sample_HQ_transcript_1279	1.60035	2.59119	2.14618	3.02458	7.83287	3.06363	16.9385	13.293	15.4219	XP_015885099.1	probable xyloglucan glycosyltransferase 12 [Ziziphus jujuba]	Q9ZQB9.1	RecName: Full=Probable xyloglucan glycosyltransferase 12; AltName: Full=Cellulose synthase-like protein C12; Short=AtCslC12	--	--	--	--	--	--	--	--	--	--	--	M	COG1215	Glycosyl transferase, family 2	Cellular Component: Golgi membrane (GO:0000139);|Cellular Component: plasmodesma (GO:0009506);|Cellular Component: integral component of membrane (GO:0016021);|Molecular Function: transferase activity, transferring glycosyl groups (GO:0016757);|Biological Process: cell wall organization (GO:0071555);	--	--
unknown_sample_HQ_transcript_12821	5.13964	5.69356	3.79634	4.16368	4.65067	2.42904	0.702503	1.65744	1.9121	PSR98662.1	Subtilisin-like protease [Actinidia chinensis var. chinensis]	Q9FK76.1	RecName: Full=Subtilisin-like protease SBT5.6; AltName: Full=Subtilase subfamily 5 member 6; Short=AtSBT5.6; Flags: Precursor	--	--	--	--	--	--	--	--	--	--	--	O	COG1404	peptidase (S8 and S53, subtilisin, kexin, sedolisin	Molecular Function: serine-type endopeptidase activity (GO:0004252);|Cellular Component: extracellular region (GO:0005576);	--	--
unknown_sample_HQ_transcript_12835	0.448423	5.55564	3.55827	1.30345	10.2375	1.37761	6.80968	23.0815	13.2487	XP_021281571.1	calcium-dependent protein kinase 32-like [Herrania umbratica]	Q42438.1	RecName: Full=Calcium-dependent protein kinase 8; AltName: Full=Calcium-dependent protein kinase isoform CDPK19; Short=AtCDPK19	--	--	--	--	--	--	KOG0032	Ca2+/calmodulin-dependent protein kinase, EF-Hand protein superfamily	[T]	CELLULAR PROCESSES AND SIGNALING	Signal transduction mechanisms	T	ENOG410XRMJ	calcium-dependent protein kinase	Molecular Function: calmodulin-dependent protein kinase activity (GO:0004683);|Molecular Function: calcium ion binding (GO:0005509);|Molecular Function: calmodulin binding (GO:0005516);|Molecular Function: ATP binding (GO:0005524);|Cellular Component: nucleus (GO:0005634);|Cellular Component: cytoplasm (GO:0005737);|Cellular Component: plasma membrane (GO:0005886);|Biological Process: abscisic ac…	--	--
unknown_sample_HQ_transcript_13075	1.51037	1.2283	3.11919	1.70577	5.36472	3.58013	8.17289	8.38518	10.3683	XP_022029431.1	uncharacterized protein LOC110930439 [Helianthus annuus]	--	--	--	--	--	--	--	--	--	--	--	--	--	S	ENOG4111Q5U	NA	--	--	--
unknown_sample_HQ_transcript_13104	8.85023	10.9133	8.69756	9.53226	6.56351	7.55883	2.8487	3.3225	3.99755	XP_010062911.1	PREDICTED: cyclic nucleotide-gated ion channel 4 [Eucalyptus grandis]	Q94AS9.2	RecName: Full=Cyclic nucleotide-gated ion channel 4; Short=AtCNGC4; AltName: Full=Cyclic nucleotide- and calmodulin-regulated ion channel 4; Short=AtHLM1	--	--	--	--	--	--	KOG0498	K+-channel ERG and related proteins, contain PAS/PAC sensor domain	[PT]	METABOLISM|CELLULAR PROCESSES AND SIGNALING	Inorganic ion transport and metabolism |Signal transduction mechanisms	U	ENOG410XPSE	Potassium voltage-gated channel, subfamily H (Eag-related), member	Molecular Function: voltage-gated potassium channel activity (GO:0005249);|Molecular Function: calmodulin binding (GO:0005516);|Cellular Component: integral component of plasma membrane (GO:0005887);|Molecular Function: cation transmembrane transporter activity (GO:0008324);|Biological Process: plant-type hypersensitive response (GO:0009626);|Cellular Component: membrane (GO:0016020);|Molecular F…	--	--
unknown_sample_HQ_transcript_13120	7.16925	6.5939	6.16178	1.79506	2.66506	1.45246	2.93217	7.82341	3.96177	KDO72263.1	hypothetical protein CISIN_1g040300mg [Citrus sinensis]	Q8LPJ4.1	RecName: Full=ABC transporter E family member 2; Short=ABC transporter ABCE.2; Short=AtABCE2; AltName: Full=RNase L inhibitor-like protein 2; Short=AtRLI2; Short=AthaRLI2	cit:102614068	K06174	ABCE1, Rli1	ATP-binding cassette, sub-family E, member 1	--	--	KOG0063	RNAse L inhibitor, ABC superfamily	[A]	INFORMATION STORAGE AND PROCESSING	RNA processing and modification	S	COG1245	ATP-binding cassette, sub-family E	Biological Process: ribosomal subunit export from nucleus (GO:0000054);|Molecular Function: transporter activity (GO:0005215);|Molecular Function: iron ion binding (GO:0005506);|Molecular Function: ATP binding (GO:0005524);|Cellular Component: intracellular (GO:0005622);|Biological Process: translational initiation (GO:0006413);|Biological Process: translational termination (GO:0006415);|Cellular…	--	--
unknown_sample_HQ_transcript_13162	0.822293	0.508529	0.155698	0.929131	1.57886	0.783992	3.63424	3.83514	2.35752	XP_023900547.1	transcription factor bHLH35 [Quercus suber]	Q2HIV9.1	RecName: Full=Transcription factor bHLH35; AltName: Full=Basic helix-loop-helix protein 35; Short=AtbHLH35; Short=bHLH 35; AltName: Full=Transcription factor EN 41; AltName: Full=bHLH transcription factor bHLH035	--	--	--	--	--	--	--	--	--	--	--	K	ENOG410YDYS	Transcription factor	Molecular Function: DNA binding (GO:0003677);|Cellular Component: nucleus (GO:0005634);|Biological Process: transcription, DNA-templated (GO:0006351);|Biological Process: regulation of transcription, DNA-templated (GO:0006355);|Molecular Function: protein dimerization activity (GO:0046983);	--	--
unknown_sample_HQ_transcript_1322	0.00125022	0.0689382	0.00145127	0.0676101	0.07212	3.17975e-14	0.804884	3.51291	1.33496	CBI23300.3	unnamed protein product, partial [Vitis vinifera]	Q9FKZ1.1	RecName: Full=Probable disease resistance protein At5g66900	--	--	--	--	--	--	--	--	--	--	--	S	COG4886	leucine Rich Repeat	--	--	--
unknown_sample_HQ_transcript_13242	25.6425	13.8025	8.43948	17.9798	12.1259	10.122	1.22118	2.59459	0.38614	XP_012069851.1	probable methyltransferase PMT3 [Jatropha curcas]	Q940J9.1	RecName: Full=Probable methyltransferase PMT8	--	--	--	--	--	--	--	--	--	--	--	S	ENOG410YDXK	Methyltransferase	Cellular Component: Golgi membrane (GO:0000139);|Cellular Component: cytoplasm (GO:0005737);|Cellular Component: endosome (GO:0005768);|Cellular Component: vacuolar membrane (GO:0005774);|Cellular Component: Golgi apparatus (GO:0005794);|Cellular Component: trans-Golgi network (GO:0005802);|Molecular Function: S-adenosylmethionine-dependent methyltransferase activity (GO:0008757);|Cellular Compon…	--	--
unknown_sample_HQ_transcript_133	21.9172	16.955	14.9606	1.25405	0.0843726	0.000113392	0.0474459	11.5016	15.5161	BBE07890.1	polyprotein [Lychnis mottle virus]	Q6EWG9.1	RecName: Full=RNA1 polyprotein; AltName: Full=Genome polyprotein B; AltName: Full=P1; Contains: RecName: Full=Protease cofactor; Contains: RecName: Full=Putative helicase; AltName: Full=Membrane-binding protein; AltName: Full=NTP-binding protein; Short=NTB; Contains: RecName: Full=Viral genome-linked protein; AltName: Full=VPg; Contains: RecName: Full=Picornain 3C-like protease; Short=3C-like pro…	--	--	--	--	--	--	--	--	--	--	--	--	--	--	Molecular Function: RNA binding (GO:0003723);|Molecular Function: RNA helicase activity (GO:0003724);|Molecular Function: RNA-directed 5'-3' RNA polymerase activity (GO:0003968);|Molecular Function: cysteine-type endopeptidase activity (GO:0004197);|Molecular Function: ATP binding (GO:0005524);|Biological Process: transcription, DNA-templated (GO:0006351);|Cellular Component: integral component o…	--	--
unknown_sample_HQ_transcript_13404	13.5498	18.6799	15.069	19.6107	17.2481	11.4759	0.00505166	6.78996	8.55208	XP_002274910.2	PREDICTED: receptor protein kinase TMK1-like [Vitis vinifera]	P43298.1	RecName: Full=Receptor protein kinase TMK1; AltName: Full=BARK1-like kinase 1; AltName: Full=Transmembrane kinase 1; Flags: Precursor	--	--	--	--	--	--	--	--	--	--	--	T	ENOG41102Z7	receptor protein kinase	--	--	--
unknown_sample_HQ_transcript_13477	5.05247	2.7324	0.88389	2.62487e-06	8.14486e-26	3.92114e-20	6.7243e-09	3.98207	1.90912	AKN59248.1	polyprotein [Lychnis mottle virus]	--	--	--	--	--	--	--	--	--	--	--	--	--	--	--	--	--	--	--
unknown_sample_HQ_transcript_13488	0.419507	0.00752938	0.00218601	0.0532535	1.84233	0.0103087	5.95831	4.17428	4.48473	PSR86483.1	Calcium-binding protein [Actinidia chinensis var. chinensis]	Q9ZQH1.2	RecName: Full=Probable calcium-binding protein CML48; AltName: Full=Calmodulin-like protein 48	--	--	--	--	--	--	KOG0037	Ca2+-binding protein, EF-Hand protein superfamily	[T]	CELLULAR PROCESSES AND SIGNALING	Signal transduction mechanisms	S	ENOG410YKQK	grancalcin, EF-hand calcium binding protein	Molecular Function: calcium ion binding (GO:0005509);	--	--
unknown_sample_HQ_transcript_13499	13.4687	7.93705	6.72731	6.14033	8.8741	5.56999	3.31092	2.68716	2.49698	PSS30488.1	Cyclic nucleotide-gated ion channel like [Actinidia chinensis var. chinensis]	O65718.1	RecName: Full=Cyclic nucleotide-gated ion channel 2; Short=AtCNGC2; AltName: Full=Cyclic nucleotide- and calmodulin-regulated ion channel 2; AltName: Full=Protein DEFENSE NO DEATH 1	--	--	--	--	--	--	KOG0498	K+-channel ERG and related proteins, contain PAS/PAC sensor domain	[PT]	METABOLISM|CELLULAR PROCESSES AND SIGNALING	Inorganic ion transport and metabolism |Signal transduction mechanisms	U	ENOG410XPSE	Potassium voltage-gated channel, subfamily H (Eag-related), member	Molecular Function: intracellular cyclic nucleotide activated cation channel activity (GO:0005221);|Molecular Function: intracellular cAMP activated cation channel activity (GO:0005222);|Molecular Function: inward rectifier potassium channel activity (GO:0005242);|Molecular Function: calcium channel activity (GO:0005262);|Molecular Function: calmodulin binding (GO:0005516);|Cellular Component: in…	--	--
unknown_sample_HQ_transcript_13533	2.25406	1.71385	1.38659	1.43076	2.22664	1.13785	5.64218	4.30979	3.65393	--	--	--	--	--	--	--	--	--	--	--	--	--	--	--	--	--	--	--	--	--
unknown_sample_HQ_transcript_13541	0.388829	1.3342	0.242144	0.717715	0.267161	0.15091	3.38718	1.86605	2.18672	XP_023927897.1	rop guanine nucleotide exchange factor 14 [Quercus suber]	Q56WM6.1	RecName: Full=Rop guanine nucleotide exchange factor 14; Short=AtRopGEF14; AltName: Full=Rho of plants guanine nucleotide exchange factor 14	--	--	--	--	--	--	--	--	--	--	--	S	ENOG410YFCK	Guanine nucleotide exchange factor	Molecular Function: Rho guanyl-nucleotide exchange factor activity (GO:0005089);|Cellular Component: plasma membrane (GO:0005886);|Biological Process: regulation of pollen tube growth (GO:0080092);	--	--
unknown_sample_HQ_transcript_13581	3.52627	3.7326	3.76463	3.34673	3.53548	2.74599	1.15768	1.28154	0.391177	XP_002511170.1	protein NUCLEAR FUSION DEFECTIVE 4 [Ricinus communis]	F4I9E1.1	RecName: Full=Protein NUCLEAR FUSION DEFECTIVE 4	--	--	--	--	--	--	--	--	--	--	--	S	ENOG41105J2	(MFS) transporter	Biological Process: karyogamy (GO:0000741);|Biological Process: response to salt stress (GO:0009651);|Biological Process: polar nucleus fusion (GO:0010197);|Cellular Component: integral component of membrane (GO:0016021);	--	--
unknown_sample_HQ_transcript_13705	2.11274	2.05387	4.4565	0.0594453	3.929	0.68067	8.1029	3.66554	5.56215	XP_022731872.1	scarecrow-like protein 3 [Durio zibethinus]	Q9LPR8.1	RecName: Full=Scarecrow-like protein 3; Short=AtSCL3; AltName: Full=GRAS family protein 5; Short=AtGRAS-5	--	--	--	--	--	--	--	--	--	--	--	K	ENOG410XRSH	Scarecrow-like protein	Molecular Function: transcription factor activity, transcription factor binding (GO:0000989);|Molecular Function: DNA binding transcription factor activity (GO:0003700);|Cellular Component: nucleus (GO:0005634);|Biological Process: transcription, DNA-templated (GO:0006351);|Biological Process: regulation of transcription, DNA-templated (GO:0006355);|Biological Process: response to gibberellin (GO…	--	--
unknown_sample_HQ_transcript_13709	3.57912	3.3733	2.4793	4.24464	0.761161	1.67104	0.7118	0.0650189	0.17704	OMO54448.1	Leucine-rich repeat, cysteine-containing subtype [Corchorus capsularis]	--	--	--	--	--	--	--	--	KOG1947	Leucine rich repeat proteins, some proteins contain F-box	[R]	POORLY CHARACTERIZED	General function prediction only	S	ENOG410ZKNA	Leucine-rich repeat protein	--	--	--
unknown_sample_HQ_transcript_13822	2.47411	4.04172	1.58169	2.22035	2.20407	4.19867	18.636	16.4601	19.4591	XP_002282942.1	PREDICTED: chitin-inducible gibberellin-responsive protein 1 [Vitis vinifera]	Q69VG1.1	RecName: Full=Chitin-inducible gibberellin-responsive protein 1	--	--	--	--	--	--	--	--	--	--	--	K	ENOG4111JS8	chitin-inducible gibberellin-responsive protein	Molecular Function: DNA binding transcription factor activity (GO:0003700);|Cellular Component: nucleus (GO:0005634);|Biological Process: transcription, DNA-templated (GO:0006351);|Biological Process: regulation of transcription, DNA-templated (GO:0006355);|Molecular Function: sequence-specific DNA binding (GO:0043565);	--	--
unknown_sample_HQ_transcript_13823	9.4028	11.8237	10.9575	9.8048	7.04976	6.05712	3.52787	4.16044	2.00187	OMO77247.1	putative ATP binding protein [Corchorus olitorius]	Q9LSS5.1	RecName: Full=Interactor of constitutive active ROPs 3; AltName: Full=ROP-interactive partner 5	--	--	--	--	--	--	--	--	--	--	--	S	ENOG410YE21	interactor of constitutive active rops	Cellular Component: plasma membrane (GO:0005886);	--	--
unknown_sample_HQ_transcript_13833	8.32192	5.77603	4.12264	4.26978	7.08812	3.81674	1.75	2.99564	1.63448	XP_002313801.3	organ-specific protein S2 isoform X3 [Populus trichocarpa]	--	--	--	--	--	--	--	--	--	--	--	--	--	S	ENOG4111DKA	organ-specific protein S2-like	--	--	--
unknown_sample_HQ_transcript_13859	17.5045	16.809	13.5341	0.027988	6.78268	0.023173	11.5208	6.84893	13.262	XP_021615786.1	membrane steroid-binding protein 2-like [Manihot esculenta]	Q9M2Z4.1	RecName: Full=Membrane steroid-binding protein 2; Short=AtMP2; AltName: Full=Membrane-associated progesterone-binding protein 3; Short=AtMAPR3	pop:POPTR_0012s13510g	K17278	PGRMC1_2	membrane-associated progesterone receptor component	--	--	KOG1110	Putative steroid membrane receptor Hpr6.6/25-Dx	[R]	POORLY CHARACTERIZED	General function prediction only	S	ENOG4111UG0	progesterone receptor membrane component	Molecular Function: steroid binding (GO:0005496);|Cellular Component: nucleus (GO:0005634);|Cellular Component: endoplasmic reticulum (GO:0005783);|Cellular Component: plasma membrane (GO:0005886);|Cellular Component: chloroplast thylakoid membrane (GO:0009535);|Cellular Component: integral component of membrane (GO:0016021);|Molecular Function: protein domain specific binding (GO:0019904);|Molec…	--	--
unknown_sample_HQ_transcript_13887	0.740381	2.94309	0.00352171	1.98695	1.24416	1.1024	6.47694	5.21222	11.9907	XP_023900055.1	zinc finger CCCH domain-containing protein 29-like [Quercus suber]	Q9XEE6.1	RecName: Full=Zinc finger CCCH domain-containing protein 29; Short=AtC3H29; AltName: Full=AtSZF2	--	--	--	--	--	--	KOG1595	CCCH-type Zn-finger protein	[R]	POORLY CHARACTERIZED	General function prediction only	S	ENOG410XR0Z	zinc finger CCCH domain-containing protein	Molecular Function: DNA binding (GO:0003677);|Molecular Function: DNA binding transcription factor activity (GO:0003700);|Cellular Component: nucleus (GO:0005634);|Biological Process: regulation of transcription, DNA-templated (GO:0006355);|Biological Process: response to cold (GO:0009409);|Biological Process: response to chitin (GO:0010200);|Molecular Function: metal ion binding (GO:0046872);|Bi…	--	--
unknown_sample_HQ_transcript_1389	1.72784	2.06541	0.0757537	0.0881797	1.59617	1.47815	6.24908	4.49741	3.8884	XP_017981797.1	PREDICTED: uncharacterized protein SLP1 isoform X2 [Theobroma cacao]	O59729.1	RecName: Full=Uncharacterized protein slp1; AltName: Full=SUN-like protein 1; Flags: Precursor	--	--	--	--	--	--	KOG1396	Uncharacterized conserved protein	[S]	POORLY CHARACTERIZED	Function unknown	S	ENOG41116S0	SUN domain containing ossification factor	Cellular Component: integral component of endoplasmic reticulum membrane (GO:0030176);|Biological Process: protein folding in endoplasmic reticulum (GO:0034975);	--	--
unknown_sample_HQ_transcript_14045	1.87377	3.38843	4.8324	6.85228	5.59395	2.81224	10.8837	10.1259	8.87913	XP_021291566.1	probable inactive receptor kinase At4g23740 [Herrania umbratica]	Q9SUQ3.1	RecName: Full=Probable inactive receptor kinase At4g23740; Flags: Precursor	--	--	--	--	--	--	--	--	--	--	--	S	ENOG410YDXU	Leucine rich repeat N-terminal domain	--	--	--
unknown_sample_HQ_transcript_14067	0.571014	1.06071	1.10415	1.38457	1.63129	0.821924	3.26427	3.54241	3.12011	XP_021660448.1	wall-associated receptor kinase 3-like [Hevea brasiliensis]	Q9LMN8.2	RecName: Full=Wall-associated receptor kinase 3; Flags: Precursor	--	--	--	--	--	--	--	--	--	--	--	T	COG0515	Serine Threonine protein kinase	--	--	--
unknown_sample_HQ_transcript_14075	5.08328	2.27381	4.59263	1.38064	1.61422	2.12175	6.20583	4.45354	2.64268	XP_023904914.1	BTB/POZ domain-containing protein At3g08570 [Quercus suber]	Q9C9Z7.2	RecName: Full=BTB/POZ domain-containing protein At3g08570	--	--	--	--	--	--	--	--	--	--	--	S	ENOG410XRIY	BTB POZ domain-containing protein	Biological Process: protein ubiquitination (GO:0016567);	--	--
unknown_sample_HQ_transcript_14227	0.20644	1.36427	0.328291	0.615854	1.76125	0.957652	4.31918	3.54674	2.23243	PSR90088.1	hypothetical protein CEY00_Acc30285 [Actinidia chinensis var. chinensis]	Q9ZVD2.1	RecName: Full=NDR1/HIN1-like protein 13	--	--	--	--	--	--	--	--	--	--	--	S	ENOG410YIDD	Harpin-induced protein 1 containing protein, expressed	Cellular Component: plasma membrane (GO:0005886);|Cellular Component: plasmodesma (GO:0009506);|Cellular Component: integral component of membrane (GO:0016021);|Biological Process: defense response to bacterium (GO:0042742);	--	--
unknown_sample_HQ_transcript_14350	0.710538	1.1644	0.032056	0.908172	0.000306636	0.701684	2.55717	2.01122	1.57034	XP_002273894.1	PREDICTED: UPF0503 protein At3g09070, chloroplastic-like [Vitis vinifera]	Q9SS80.1	RecName: Full=UPF0503 protein At3g09070, chloroplastic; Flags: Precursor	--	--	--	--	--	--	--	--	--	--	--	S	ENOG410YBGZ	UPF0503 protein At3g09070	Cellular Component: plasma membrane (GO:0005886);|Cellular Component: chloroplast (GO:0009507);|Biological Process: phloem development (GO:0010088);|Biological Process: phloem transport (GO:0010233);|Biological Process: cotyledon vascular tissue pattern formation (GO:0010588);|Cellular Component: apical plasma membrane (GO:0016324);|Biological Process: root system development (GO:0022622);	--	--
unknown_sample_HQ_transcript_14427	4.73318	1.86955	6.00727	0.0132488	0.00918165	2.24117	3.50099	2.06202	1.88113	XP_023914359.1	uncharacterized protein LOC112025914 [Quercus suber]	--	--	--	--	--	--	--	--	--	--	--	--	--	S	ENOG410YEA0	Protein of unknown function (DUF642)	--	--	--
unknown_sample_HQ_transcript_14473	0.000145674	0.00517519	1.31084	1.10275e-05	0.0340779	0.000382824	3.89725	3.55641	7.00856	XP_019079299.1	PREDICTED: importin-4 isoform X2 [Vitis vinifera]	O60100.1	RecName: Full=Probable importin subunit beta-4; AltName: Full=Importin-123; AltName: Full=Karyopherin subunit beta-4; AltName: Full=Karyopherin-123	vvi:100253220	K20221	IPO4, RANBP4	importin-4	--	--	KOG2171	Karyopherin (importin) beta 3	[YU]	CELLULAR PROCESSES AND SIGNALING|CELLULAR PROCESSES AND SIGNALING	Nuclear structure |Intracellular trafficking, secretion, and vesicular transport	U	ENOG410XP2Z	Importin	Biological Process: protein import into nucleus, translocation (GO:0000060);|Cellular Component: nucleus (GO:0005634);|Cellular Component: nuclear envelope (GO:0005635);|Cellular Component: cytoplasm (GO:0005737);|Cellular Component: cytosol (GO:0005829);|Biological Process: protein import into nucleus (GO:0006606);|Biological Process: NLS-bearing protein import into nucleus (GO:0006607);|Biologi…	--	--
unknown_sample_HQ_transcript_14523	2.02127	1.39832	3.24129	2.56112	4.23733	2.82671	5.74628	8.43057	7.13436	XP_019081774.1	PREDICTED: nucleolin 2 isoform X4 [Vitis vinifera]	Q7XTT4.2	RecName: Full=Nucleolin 2; AltName: Full=Protein NUCLEOLIN LIKE 2	--	--	--	--	--	--	KOG4210	Nuclear localization sequence binding protein	[K]	INFORMATION STORAGE AND PROCESSING	Transcription	S	COG0724	Rna-binding protein	Molecular Function: RNA binding (GO:0003723);|Cellular Component: nucleolus (GO:0005730);|Biological Process: rRNA processing (GO:0006364);	--	--
unknown_sample_HQ_transcript_14607	38.5508	34.0316	37.727	31.8646	31.4798	26.7678	2.14236	9.00123	22.7295	XP_012067875.1	cryptochrome-1 isoform X1 [Jatropha curcas]	Q43125.2	RecName: Full=Cryptochrome-1; Short=AtCry; Short=Atcry1; AltName: Full=Blue light photoreceptor; AltName: Full=Protein BLUE LIGHT UNINHIBITED 1; AltName: Full=Protein ELONGATED HYPOCOTYL 4; AltName: Full=Protein OUT OF PHASE 2; Short=OOP2	--	--	--	--	--	--	KOG0133	Deoxyribodipyrimidine photolyase/cryptochrome	[LT]	INFORMATION STORAGE AND PROCESSING|CELLULAR PROCESSES AND SIGNALING	Replication, recombination and repair |Signal transduction mechanisms	L	COG0415	deoxyribo-dipyrimidine photolyase	Molecular Function: protein kinase activity (GO:0004672);|Molecular Function: ATP binding (GO:0005524);|Cellular Component: nucleus (GO:0005634);|Cellular Component: cytoplasm (GO:0005737);|Biological Process: defense response (GO:0006952);|Biological Process: circadian rhythm (GO:0007623);|Biological Process: response to water deprivation (GO:0009414);|Biological Process: response to light stimu…	--	--
unknown_sample_HQ_transcript_14730	2.10704	0.683971	1.70183	2.70546	4.22442	2.90347	7.76837	9.82011	5.96704	XP_023927897.1	rop guanine nucleotide exchange factor 14 [Quercus suber]	Q56WM6.1	RecName: Full=Rop guanine nucleotide exchange factor 14; Short=AtRopGEF14; AltName: Full=Rho of plants guanine nucleotide exchange factor 14	--	--	--	--	--	--	--	--	--	--	--	S	ENOG410YFCK	Guanine nucleotide exchange factor	Molecular Function: Rho guanyl-nucleotide exchange factor activity (GO:0005089);|Cellular Component: plasma membrane (GO:0005886);|Biological Process: regulation of pollen tube growth (GO:0080092);	--	--
unknown_sample_HQ_transcript_1492	4.32203	1.83036	3.49523	1.85837	2.95566	3.12175	7.83634	9.63891	4.30216	XP_012083325.1	protein BPS1, chloroplastic [Jatropha curcas]	Q9LMM6.1	RecName: Full=Protein BPS1, chloroplastic; AltName: Full=Protein BYPASS 1; Flags: Precursor	--	--	--	--	--	--	--	--	--	--	--	S	ENOG410YDX5	protein BPS1, chloroplastic-like	Cellular Component: plasma membrane (GO:0005886);|Cellular Component: chloroplast (GO:0009507);|Biological Process: embryo development ending in seed dormancy (GO:0009793);|Biological Process: root development (GO:0048364);|Biological Process: shoot system development (GO:0048367);	--	--
unknown_sample_HQ_transcript_14963	37.0455	32.6864	29.2683	27.2583	29.2974	23.9146	13.0583	14.846	9.90578	CAN75442.1	hypothetical protein VITISV_019657 [Vitis vinifera]	P43287.2	RecName: Full=Aquaporin PIP2-2; AltName: Full=Plasma membrane intrinsic protein 2-2; Short=AtPIP2;2; AltName: Full=Plasma membrane intrinsic protein 2b; Short=PIP2b; AltName: Full=TMP2b; Contains: RecName: Full=Aquaporin PIP2-2, N-terminally processed	vvi:100233002	K09872	PIP	aquaporin PIP	--	--	KOG0223	Aquaporin (major intrinsic protein family)	[G]	METABOLISM	Carbohydrate transport and metabolism	G	COG0580	Channel that permits osmotically driven movement of water in both directions. It is involved in the osmoregulation and in the maintenance of cell turgor during volume expansion in rapidly growing cells. It mediates rapid entry or exit of water in response to abrupt changes in osmolarity (By similarity)	Molecular Function: mRNA binding (GO:0003729);|Cellular Component: plasma membrane (GO:0005886);|Cellular Component: integral component of plasma membrane (GO:0005887);|Biological Process: water transport (GO:0006833);|Biological Process: response to water deprivation (GO:0009414);|Cellular Component: plasmodesma (GO:0009506);|Cellular Component: chloroplast (GO:0009507);|Biological Process: resp…	--	--
unknown_sample_HQ_transcript_150	0.00425017	2.01952e-07	6.53759e-06	62.1774	2.67233e-06	1.95365e-08	4.18688e-12	1.91189e-20	0.0101868	BBE07890.1	polyprotein [Lychnis mottle virus]	Q6EWG9.1	RecName: Full=RNA1 polyprotein; AltName: Full=Genome polyprotein B; AltName: Full=P1; Contains: RecName: Full=Protease cofactor; Contains: RecName: Full=Putative helicase; AltName: Full=Membrane-binding protein; AltName: Full=NTP-binding protein; Short=NTB; Contains: RecName: Full=Viral genome-linked protein; AltName: Full=VPg; Contains: RecName: Full=Picornain 3C-like protease; Short=3C-like pro…	--	--	--	--	--	--	--	--	--	--	--	--	--	--	Molecular Function: RNA binding (GO:0003723);|Molecular Function: RNA helicase activity (GO:0003724);|Molecular Function: RNA-directed 5'-3' RNA polymerase activity (GO:0003968);|Molecular Function: cysteine-type endopeptidase activity (GO:0004197);|Molecular Function: ATP binding (GO:0005524);|Biological Process: transcription, DNA-templated (GO:0006351);|Cellular Component: integral component o…	--	--
unknown_sample_HQ_transcript_15210	2.54558	0.00987412	4.59814	5.66154	7.59448	0.054013	14.3103	11.5341	12.2313	XP_022716979.1	LOW QUALITY PROTEIN: scarecrow-like protein 21 [Durio zibethinus]	Q69VG1.1	RecName: Full=Chitin-inducible gibberellin-responsive protein 1	--	--	--	--	--	--	--	--	--	--	--	K	ENOG4111JS8	chitin-inducible gibberellin-responsive protein	Molecular Function: DNA binding transcription factor activity (GO:0003700);|Cellular Component: nucleus (GO:0005634);|Biological Process: transcription, DNA-templated (GO:0006351);|Biological Process: regulation of transcription, DNA-templated (GO:0006355);|Molecular Function: sequence-specific DNA binding (GO:0043565);	--	--
unknown_sample_HQ_transcript_15233	0.545549	0.339961	0.319117	2.51064	3.87265	1.72557	5.45603	7.8011	5.99536	XP_021908514.1	uncharacterized protein At1g04910-like [Carica papaya]	Q8W486.1	RecName: Full=Uncharacterized protein At1g04910	--	--	--	--	--	--	--	--	--	--	--	S	ENOG410XXT2	DUF246 domain-containing protein	--	--	--
unknown_sample_HQ_transcript_15247	4.60648	2.61456	4.85738	4.85802	6.10722	6.60348	14.8373	11.8847	10.8339	PSS01527.1	COBRA-like protein [Actinidia chinensis var. chinensis]	Q8GZ17.2	RecName: Full=COBRA-like protein 7; Flags: Precursor	--	--	--	--	--	--	--	--	--	--	--	S	ENOG410ZHV6	cobra-like protein	Cellular Component: endosome (GO:0005768);|Cellular Component: Golgi apparatus (GO:0005794);|Cellular Component: trans-Golgi network (GO:0005802);|Cellular Component: plasmodesma (GO:0009506);|Biological Process: cellulose microfibril organization (GO:0010215);|Biological Process: cell growth (GO:0016049);|Cellular Component: anchored component of membrane (GO:0031225);|Cellular Component: anchor…	--	--
unknown_sample_HQ_transcript_15322	0.108921	9.63244e-26	1.51394	9.48133e-22	2.25871e-16	3.1339e-21	4.08465e-21	18.713	27.0416	AEN25475.1	polyprotein 1, partial [Cycas necrotic stunt virus]	Q8QVV0.1	RecName: Full=RNA1 polyprotein; AltName: Full=P1; Contains: RecName: Full=P1A protein; Short=1A; AltName: Full=Protease cofactor; Contains: RecName: Full=Putative ATP-dependent helicase; AltName: Full=1B; AltName: Full=Membrane-binding protein; AltName: Full=NTP-binding protein; Short=NTB; Contains: RecName: Full=Viral genome-linked protein; AltName: Full=1C-VPg; Contains: RecName: Full=Picornain…	--	--	--	--	--	--	--	--	--	--	--	--	--	--	Molecular Function: RNA binding (GO:0003723);|Molecular Function: RNA helicase activity (GO:0003724);|Molecular Function: RNA-directed 5'-3' RNA polymerase activity (GO:0003968);|Molecular Function: ATP binding (GO:0005524);|Biological Process: transcription, DNA-templated (GO:0006351);|Molecular Function: cysteine-type peptidase activity (GO:0008234);|Cellular Component: integral component of me…	--	--
unknown_sample_HQ_transcript_15342	7.91627	6.2684	5.93661	2.66292	0.860781	3.03708	0.788211	0.0582172	0.738135	XP_006490382.2	low-temperature-induced 65 kDa protein [Citrus sinensis]	Q04980.2	RecName: Full=Low-temperature-induced 65 kDa protein; AltName: Full=Desiccation-responsive protein 29B	--	--	--	--	--	--	--	--	--	--	--	S	ENOG410ZG4Y	low-temperature-induced 65	Biological Process: response to cold (GO:0009409);|Biological Process: response to water deprivation (GO:0009414);|Biological Process: response to salt stress (GO:0009651);|Biological Process: response to abscisic acid (GO:0009737);|Biological Process: abscisic acid-activated signaling pathway (GO:0009738);|Biological Process: leaf senescence (GO:0010150);	--	--
unknown_sample_HQ_transcript_15363	6.67223e-17	1.94612e-19	4.51031e-11	23.7508	1.62436e-09	2.11202e-13	1.02114e-07	2.3985e-07	4.8734e-17	AKN59248.1	polyprotein [Lychnis mottle virus]	--	--	--	--	--	--	--	--	--	--	--	--	--	--	--	--	--	--	--
unknown_sample_HQ_transcript_1541	7.70505	9.2729	6.08393	7.37811	12.2541	6.97127	21.1098	18.9353	16.231	XP_021644102.1	protein BPS1, chloroplastic-like isoform X1 [Hevea brasiliensis]	Q9LMM6.1	RecName: Full=Protein BPS1, chloroplastic; AltName: Full=Protein BYPASS 1; Flags: Precursor	--	--	--	--	--	--	--	--	--	--	--	S	ENOG410YDX5	protein BPS1, chloroplastic-like	Cellular Component: plasma membrane (GO:0005886);|Cellular Component: chloroplast (GO:0009507);|Biological Process: embryo development ending in seed dormancy (GO:0009793);|Biological Process: root development (GO:0048364);|Biological Process: shoot system development (GO:0048367);	--	--
unknown_sample_HQ_transcript_155	4.18785	3.70474	2.29745	0.000594219	7.30897e-16	9.3733e-22	5.51767	8.87922	0.0235624	AEN25475.1	polyprotein 1, partial [Cycas necrotic stunt virus]	Q8QVV0.1	RecName: Full=RNA1 polyprotein; AltName: Full=P1; Contains: RecName: Full=P1A protein; Short=1A; AltName: Full=Protease cofactor; Contains: RecName: Full=Putative ATP-dependent helicase; AltName: Full=1B; AltName: Full=Membrane-binding protein; AltName: Full=NTP-binding protein; Short=NTB; Contains: RecName: Full=Viral genome-linked protein; AltName: Full=1C-VPg; Contains: RecName: Full=Picornain…	--	--	--	--	--	--	--	--	--	--	--	--	--	--	Molecular Function: RNA binding (GO:0003723);|Molecular Function: RNA helicase activity (GO:0003724);|Molecular Function: RNA-directed 5'-3' RNA polymerase activity (GO:0003968);|Molecular Function: ATP binding (GO:0005524);|Biological Process: transcription, DNA-templated (GO:0006351);|Molecular Function: cysteine-type peptidase activity (GO:0008234);|Cellular Component: integral component of me…	--	--
unknown_sample_HQ_transcript_15501	2.43428	2.97374	2.18065	3.5617	3.91807	1.74954	5.45022	5.26389	8.57983	XP_007208043.1	exocyst complex component EXO70B1 [Prunus persica]	Q9FGH9.1	RecName: Full=Exocyst complex component EXO70B1; Short=AtExo70b1; AltName: Full=Exocyst subunit Exo70 family protein B1	--	--	--	--	--	--	KOG2344	Exocyst component protein and related proteins	[U]	CELLULAR PROCESSES AND SIGNALING	Intracellular trafficking, secretion, and vesicular transport	S	ENOG410YIGI	exocyst complex	Cellular Component: exocyst (GO:0000145);|Cellular Component: cytosol (GO:0005829);|Cellular Component: plasma membrane (GO:0005886);|Biological Process: exocytosis (GO:0006887);|Biological Process: response to water deprivation (GO:0009414);|Biological Process: positive regulation of abscisic acid-activated signaling pathway (GO:0009789);|Cellular Component: endomembrane system (GO:0012505);|Bio…	--	--
unknown_sample_HQ_transcript_15528	1.49385	1.17509	2.52935	1.18195	0.0835199	1.98649	0.0476412	0.00143543	0.000666294	XP_011076710.1	F-box/FBD/LRR-repeat protein At5g22700 isoform X1 [Sesamum indicum]	Q8LF09.2	RecName: Full=F-box/FBD/LRR-repeat protein At4g00160	--	--	--	--	--	--	--	--	--	--	--	S	ENOG410YRZQ	NA	--	--	--
unknown_sample_HQ_transcript_15576	11.9061	12.1012	8.48566	7.69761	6.18123	6.97166	2.54631	3.48491	2.93734	XP_022775679.1	probable sulfate transporter 3.3 [Durio zibethinus]	Q9SXS2.2	RecName: Full=Probable sulfate transporter 3.3; AltName: Full=AST91	tcc:TCM_010882	K17471	SULTR3	sulfate transporter 3	--	--	KOG0236	Sulfate/bicarbonate/oxalate exchanger SAT-1 and related transporters (SLC26 family)	[P]	METABOLISM	Inorganic ion transport and metabolism	P	COG0659	sulfate transporter	Cellular Component: integral component of plasma membrane (GO:0005887);|Molecular Function: secondary active sulfate transmembrane transporter activity (GO:0008271);|Molecular Function: sulfate transmembrane transporter activity (GO:0015116);|Molecular Function: symporter activity (GO:0015293);	--	--
unknown_sample_HQ_transcript_156	1.22456e-13	2.35812e-11	1.58474e-12	4.33197e-26	2.45103e-05	3.27132e-19	3.32207	7.75298	2.88934e-10	AEN25475.1	polyprotein 1, partial [Cycas necrotic stunt virus]	Q8QVV0.1	RecName: Full=RNA1 polyprotein; AltName: Full=P1; Contains: RecName: Full=P1A protein; Short=1A; AltName: Full=Protease cofactor; Contains: RecName: Full=Putative ATP-dependent helicase; AltName: Full=1B; AltName: Full=Membrane-binding protein; AltName: Full=NTP-binding protein; Short=NTB; Contains: RecName: Full=Viral genome-linked protein; AltName: Full=1C-VPg; Contains: RecName: Full=Picornain…	--	--	--	--	--	--	--	--	--	--	--	--	--	--	Molecular Function: RNA binding (GO:0003723);|Molecular Function: RNA helicase activity (GO:0003724);|Molecular Function: RNA-directed 5'-3' RNA polymerase activity (GO:0003968);|Molecular Function: ATP binding (GO:0005524);|Biological Process: transcription, DNA-templated (GO:0006351);|Molecular Function: cysteine-type peptidase activity (GO:0008234);|Cellular Component: integral component of me…	--	--
unknown_sample_HQ_transcript_15610	5.75288	4.92676	2.56366	4.78388	3.15528	5.11834	8.43252	7.76529	9.93603	XP_021619165.1	uncharacterized protein LOC110619953 [Manihot esculenta]	--	--	--	--	--	--	--	--	--	--	--	--	--	S	ENOG410YPMG	NA	--	--	--
unknown_sample_HQ_transcript_15675	2.41675	0.788055	2.45152	0.266336	0.00593647	0.808603	3.82576	1.48074	1.08478	XP_021667174.1	protein NTM1-like 9 isoform X1 [Hevea brasiliensis]	F4JN35.1	RecName: Full=Protein NTM1-like 9; AltName: Full=Calmodulin-binding NAC protein	--	--	--	--	--	--	--	--	--	--	--	S	ENOG410ZJIT	nac domain	Molecular Function: DNA binding transcription factor activity (GO:0003700);|Molecular Function: calmodulin binding (GO:0005516);|Cellular Component: nucleus (GO:0005634);|Cellular Component: endoplasmic reticulum membrane (GO:0005789);|Cellular Component: plasma membrane (GO:0005886);|Biological Process: transcription, DNA-templated (GO:0006351);|Biological Process: regulation of transcription, D…	--	--
unknown_sample_HQ_transcript_15694	1.32579	5.18987	2.59825	2.66268	3.05308	1.40497	5.55835	13.8402	6.16687	--	--	--	--	--	--	--	--	--	--	--	--	--	--	--	--	--	--	--	--	--
unknown_sample_HQ_transcript_15711	1.27611	3.47614	4.31514	2.70514	7.68362	2.53684	10.5838	11.0739	6.11459	XP_002282942.1	PREDICTED: chitin-inducible gibberellin-responsive protein 1 [Vitis vinifera]	Q69VG1.1	RecName: Full=Chitin-inducible gibberellin-responsive protein 1	--	--	--	--	--	--	--	--	--	--	--	K	ENOG4111JS8	chitin-inducible gibberellin-responsive protein	Molecular Function: DNA binding transcription factor activity (GO:0003700);|Cellular Component: nucleus (GO:0005634);|Biological Process: transcription, DNA-templated (GO:0006351);|Biological Process: regulation of transcription, DNA-templated (GO:0006355);|Molecular Function: sequence-specific DNA binding (GO:0043565);	--	--
unknown_sample_HQ_transcript_1575	5.4822	5.70276	6.36528	7.89279	10.4859	8.03325	20.7736	17.8848	18.2741	XP_015878546.1	cellulose synthase-like protein D3 [Ziziphus jujuba]	Q9LFL0.1	RecName: Full=Cellulose synthase-like protein D2; Short=AtCslD2	--	--	--	--	--	--	--	--	--	--	--	M	COG1215	Glycosyl transferase, family 2	Cellular Component: endosome (GO:0005768);|Cellular Component: Golgi apparatus (GO:0005794);|Cellular Component: trans-Golgi network (GO:0005802);|Cellular Component: plasma membrane (GO:0005886);|Biological Process: response to cold (GO:0009409);|Molecular Function: cellulose synthase (UDP-forming) activity (GO:0016760);|Cellular Component: integral component of Golgi membrane (GO:0030173);|Biol…	--	--
unknown_sample_HQ_transcript_15820	19.9929	26.7632	24.1697	25.2952	18.2308	16.8832	11.1615	10.224	5.34527	--	--	--	--	--	--	--	--	--	--	--	--	--	--	--	--	--	--	--	--	--
unknown_sample_HQ_transcript_15880	3.45644	3.17547	2.13684	2.16356	4.29311	2.46988	1.67544	0.538127	0.00962744	XP_010242169.1	PREDICTED: uncharacterized protein LOC104586582 isoform X1 [Nelumbo nucifera]	--	--	--	--	--	--	--	--	--	--	--	--	--	S	ENOG410YAB2	NA	--	--	--
unknown_sample_HQ_transcript_15883	0.111467	0.661118	2.27984	5.12691	3.92784	1.26674	0.775009	1.4301	0.65602	--	--	--	--	--	--	--	--	--	--	--	--	--	--	--	--	--	--	--	--	--
unknown_sample_HQ_transcript_15884	0.355869	0.54109	0.259622	0.508269	0.810114	1.26714	5.10553	3.39843	3.93035	XP_023927897.1	rop guanine nucleotide exchange factor 14 [Quercus suber]	Q56WM6.1	RecName: Full=Rop guanine nucleotide exchange factor 14; Short=AtRopGEF14; AltName: Full=Rho of plants guanine nucleotide exchange factor 14	--	--	--	--	--	--	--	--	--	--	--	S	ENOG410YFCK	Guanine nucleotide exchange factor	Molecular Function: Rho guanyl-nucleotide exchange factor activity (GO:0005089);|Cellular Component: plasma membrane (GO:0005886);|Biological Process: regulation of pollen tube growth (GO:0080092);	--	--
unknown_sample_HQ_transcript_15975	6.35835	9.8187	6.93599	10.1237	5.48776	5.86743	4.01621	2.94038	3.39852	XP_017254203.1	PREDICTED: protein CHLOROPLAST IMPORT APPARATUS 2-like [Daucus carota subsp. sativus]	Q9LU68.1	RecName: Full=Protein CHLOROPLAST IMPORT APPARATUS 2; Flags: Precursor	--	--	--	--	--	--	KOG1601	GATA-4/5/6 transcription factors	[K]	INFORMATION STORAGE AND PROCESSING	Transcription	K	COG5641	Transcription factor	Cellular Component: nucleus (GO:0005634);|Biological Process: regulation of transcription, DNA-templated (GO:0006355);|Cellular Component: chloroplast (GO:0009507);|Biological Process: protein targeting to chloroplast (GO:0045036);	--	--
unknown_sample_HQ_transcript_15996	4.042	7.07827	9.15407	6.24868	6.48132	7.30613	0.324038	4.4258	1.80213	XP_010648330.1	PREDICTED: homeobox protein ATH1 [Vitis vinifera]	P48731.1	RecName: Full=Homeobox protein ATH1	--	--	--	--	--	--	KOG0773	Transcription factor MEIS1 and related HOX domain proteins	[K]	INFORMATION STORAGE AND PROCESSING	Transcription	K	ENOG410XPMQ	homeobox	Molecular Function: DNA binding (GO:0003677);|Molecular Function: DNA binding transcription factor activity (GO:0003700);|Cellular Component: nucleus (GO:0005634);|Biological Process: transcription, DNA-templated (GO:0006351);|Biological Process: negative regulation of cell proliferation (GO:0008285);|Biological Process: photomorphogenesis (GO:0009640);|Biological Process: floral organ abscission…	--	--
unknown_sample_HQ_transcript_16035	2.0506e-22	1.02925e-12	8.22771e-19	560.376	0.682368	0.0568134	0.017295	7.76706e-16	0.0303132	AKN59248.1	polyprotein [Lychnis mottle virus]	--	--	--	--	--	--	--	--	--	--	--	--	--	--	--	--	--	--	--
unknown_sample_HQ_transcript_16063	0.112278	0.210886	3.63032e-05	1.12173	2.00359	1.44797	3.15816	4.43111	6.11959	XP_023927897.1	rop guanine nucleotide exchange factor 14 [Quercus suber]	Q56WM6.1	RecName: Full=Rop guanine nucleotide exchange factor 14; Short=AtRopGEF14; AltName: Full=Rho of plants guanine nucleotide exchange factor 14	--	--	--	--	--	--	--	--	--	--	--	S	ENOG410YFCK	Guanine nucleotide exchange factor	Molecular Function: Rho guanyl-nucleotide exchange factor activity (GO:0005089);|Cellular Component: plasma membrane (GO:0005886);|Biological Process: regulation of pollen tube growth (GO:0080092);	--	--
unknown_sample_HQ_transcript_16101	0.19752	0.424167	0.656728	1.38455	2.52098	0.0369212	5.36792	5.57813	2.1205	XP_007042117.2	PREDICTED: phosphatidylinositol/phosphatidylcholine transfer protein SFH8 [Theobroma cacao]	F4IHJ0.1	RecName: Full=Phosphatidylinositol/phosphatidylcholine transfer protein SFH8; AltName: Full=Protein SEC FOURTEEN HOMOLOGS 8; Short=AtSFH8	--	--	--	--	--	--	KOG1471	Phosphatidylinositol transfer protein SEC14 and related proteins	[I]	METABOLISM	Lipid transport and metabolism	S	ENOG410XRSQ	Transfer protein	Cellular Component: Golgi membrane (GO:0000139);|Cellular Component: plasma membrane (GO:0005886);|Biological Process: protein transport (GO:0015031);	--	--
unknown_sample_HQ_transcript_16299	99.5394	49.5121	112.004	0.184171	7.87343e-31	1.2914e-19	9.31959e-05	34.6037	40.9421	AKN59248.1	polyprotein [Lychnis mottle virus]	--	--	--	--	--	--	--	--	--	--	--	--	--	--	--	--	--	--	--
unknown_sample_HQ_transcript_164	2.75799e-10	3.77691e-10	7.66683e-09	0.0135095	0.0010627	0.00069329	0.0038512	42.1733	52.2417	AEN25475.1	polyprotein 1, partial [Cycas necrotic stunt virus]	Q8QVV0.1	RecName: Full=RNA1 polyprotein; AltName: Full=P1; Contains: RecName: Full=P1A protein; Short=1A; AltName: Full=Protease cofactor; Contains: RecName: Full=Putative ATP-dependent helicase; AltName: Full=1B; AltName: Full=Membrane-binding protein; AltName: Full=NTP-binding protein; Short=NTB; Contains: RecName: Full=Viral genome-linked protein; AltName: Full=1C-VPg; Contains: RecName: Full=Picornain…	--	--	--	--	--	--	--	--	--	--	--	--	--	--	Molecular Function: RNA binding (GO:0003723);|Molecular Function: RNA helicase activity (GO:0003724);|Molecular Function: RNA-directed 5'-3' RNA polymerase activity (GO:0003968);|Molecular Function: ATP binding (GO:0005524);|Biological Process: transcription, DNA-templated (GO:0006351);|Molecular Function: cysteine-type peptidase activity (GO:0008234);|Cellular Component: integral component of me…	--	--
unknown_sample_HQ_transcript_16408	1.21446e-14	3.14477e-15	3.1382e-17	0.476584	2.28922e-10	0.0332818	9.29337	14.855	0.061737	NP_620620.2	polyprotien 2 [Cycas necrotic stunt virus]	Q8QVU9.2	RecName: Full=RNA2 polyprotein; AltName: Full=P2; Contains: RecName: Full=Protein 2A; Short=P2A; Contains: RecName: Full=Movement protein; AltName: Full=2B-MP; Contains: RecName: Full=Coat protein; AltName: Full=2C-CP	--	--	--	--	--	--	--	--	--	--	--	--	--	--	Molecular Function: structural molecule activity (GO:0005198);|Cellular Component: viral capsid (GO:0019028);|Cellular Component: host cell plasmodesma (GO:0044219);|Biological Process: transport of virus in host, cell to cell (GO:0046740);	--	--
unknown_sample_HQ_transcript_1644	0.588371	1.17688	0.992068	5.62335	3.30861	1.42834	0.0592389	1.74325	0.227111	XP_002519035.1	mediator of RNA polymerase II transcription subunit 16 isoform X1 [Ricinus communis]	F4JGZ1.1	RecName: Full=Mediator of RNA polymerase II transcription subunit 16; AltName: Full=Protein SENSITIVE TO FREEZING 6	--	--	--	--	--	--	--	--	--	--	--	S	ENOG410XS10	NA	Cellular Component: nucleus (GO:0005634);|Biological Process: transcription, DNA-templated (GO:0006351);|Biological Process: regulation of transcription, DNA-templated (GO:0006355);|Biological Process: response to osmotic stress (GO:0006970);|Biological Process: regulation of ethylene-activated signaling pathway (GO:0010104);|Cellular Component: mediator complex (GO:0016592);|Biological Process: …	--	--
unknown_sample_HQ_transcript_16456	8.74485	11.4499	7.86358	7.82133	4.72811	5.29861	3.26852	2.52442	2.09372	XP_025013877.1	protein DETOXIFICATION 16 [Ricinus communis]	Q9FHB6.1	RecName: Full=Protein DETOXIFICATION 16; Short=AtDTX16; AltName: Full=Multidrug and toxic compound extrusion protein 16; Short=MATE protein 16	rcu:8278288	K03327	TC.MATE, SLC47A, norM, mdtK, dinF	multidrug resistance protein, MATE family	--	--	KOG1347	Uncharacterized membrane protein, predicted efflux pump	[R]	POORLY CHARACTERIZED	General function prediction only	V	COG0534	Mate efflux family protein	Cellular Component: vacuolar membrane (GO:0005774);|Biological Process: drug transmembrane transport (GO:0006855);|Biological Process: response to nematode (GO:0009624);|Molecular Function: drug transmembrane transporter activity (GO:0015238);|Molecular Function: antiporter activity (GO:0015297);|Cellular Component: integral component of membrane (GO:0016021);	--	--
unknown_sample_HQ_transcript_16551	0.896645	4.81107	4.67766	1.31398	1.00356	0.000774615	3.60117	2.4897	1.61207	XP_002270850.1	PREDICTED: uncharacterized protein LOC100253017 [Vitis vinifera]	--	--	--	--	--	--	--	--	KOG2246	Galactosyltransferases	[G]	METABOLISM	Carbohydrate transport and metabolism	S	ENOG410YRJG	Core 1 synthase, glycoprotein-N-acetylgalactosamine 3-beta-galactosyltransferase, 1	--	--	--
unknown_sample_HQ_transcript_16562	14.5759	10.4484	10.506	10.992	10.4297	13.6005	3.30267	7.16486	4.42343	XP_023927897.1	rop guanine nucleotide exchange factor 14 [Quercus suber]	Q56WM6.1	RecName: Full=Rop guanine nucleotide exchange factor 14; Short=AtRopGEF14; AltName: Full=Rho of plants guanine nucleotide exchange factor 14	--	--	--	--	--	--	--	--	--	--	--	S	ENOG410YFCK	Guanine nucleotide exchange factor	Molecular Function: Rho guanyl-nucleotide exchange factor activity (GO:0005089);|Cellular Component: plasma membrane (GO:0005886);|Biological Process: regulation of pollen tube growth (GO:0080092);	--	--
unknown_sample_HQ_transcript_16584	22.7951	7.5964	30.9047	22.7598	28.2427	12.5065	8.25289	2.4801	8.86461	OVA18013.1	ABC transporter-like [Macleaya cordata]	Q9FJH6.1	RecName: Full=ABC transporter F family member 1; Short=ABC transporter ABCF.1; Short=AtABCF1; AltName: Full=GCN20-type ATP-binding cassette protein GCN1	nnu:104586322	K06185	ABCF2	ATP-binding cassette, subfamily F, member 2	--	--	KOG0927	Predicted transporter (ABC superfamily)	[R]	POORLY CHARACTERIZED	General function prediction only	S	COG0488	(ABC) transporter	Molecular Function: transporter activity (GO:0005215);|Molecular Function: ATP binding (GO:0005524);|Cellular Component: plasma membrane (GO:0005886);|Molecular Function: ATPase activity (GO:0016887);	--	--
unknown_sample_HQ_transcript_16716	1.30552	3.63873	1.85345	4.36726	2.3574	2.18477	0.73115	0.518106	0.145407	XP_018824073.1	PREDICTED: AAA-ATPase At2g18193-like [Juglans regia]	Q8GW96.1	RecName: Full=AAA-ATPase At2g18193	pop:POPTR_0007s13320g	K08900	BCS1	mitochondrial chaperone BCS1	--	--	KOG0743	AAA+-type ATPase	[O]	CELLULAR PROCESSES AND SIGNALING	Posttranslational modification, protein turnover, chaperones	O	COG0465	Acts as a processive, ATP-dependent zinc metallopeptidase for both cytoplasmic and membrane proteins. Plays a role in the quality control of integral membrane proteins (By similarity)	Molecular Function: ATP binding (GO:0005524);|Cellular Component: endoplasmic reticulum (GO:0005783);|Cellular Component: integral component of membrane (GO:0016021);|Molecular Function: ATPase activity (GO:0016887);	--	--
unknown_sample_HQ_transcript_16848	8.02948	5.7222	6.26627	6.72151	8.00049	6.23976	14.2215	12.1432	14.3029	XP_018839272.1	PREDICTED: pectinesterase 3-like [Juglans regia]	Q43111.1	RecName: Full=Pectinesterase 3; Short=PE 3; AltName: Full=Pectin methylesterase 3; Flags: Precursor	--	--	--	--	--	--	--	--	--	--	--	G	COG4677	pectinesterase	Molecular Function: enzyme inhibitor activity (GO:0004857);|Cellular Component: extracellular region (GO:0005576);|Cellular Component: cell wall (GO:0005618);|Molecular Function: pectinesterase activity (GO:0030599);|Biological Process: cell wall modification (GO:0042545);|Molecular Function: aspartyl esterase activity (GO:0045330);|Biological Process: pectin catabolic process (GO:0045490);	--	--
unknown_sample_HQ_transcript_16921	7.70796	9.29253	8.66496	9.10635	7.57947	3.67129	32.6752	22.4982	26.8969	CAP08303.1	DNA-binding protein [Vitis thunbergii]	Q6IEQ7.1	RecName: Full=WRKY transcription factor WRKY24; Short=OsWRKY24	--	--	--	--	--	--	--	--	--	--	--	K	ENOG4112BTF	WRKY transcription factor	Molecular Function: DNA binding transcription factor activity (GO:0003700);|Cellular Component: nucleus (GO:0005634);|Biological Process: transcription, DNA-templated (GO:0006351);|Biological Process: response to abscisic acid (GO:0009737);|Biological Process: abscisic acid-activated signaling pathway (GO:0009738);|Biological Process: response to gibberellin (GO:0009739);|Biological Process: gibb…	--	--
unknown_sample_HQ_transcript_16949	0.842427	2.57394	2.10678	1.17236	1.17438	1.57746	3.14086	5.80089	4.77836	XP_002284307.1	PREDICTED: uncharacterized protein LOC100245312 [Vitis vinifera]	--	--	--	--	--	--	--	--	KOG4698	Uncharacterized conserved protein	[S]	POORLY CHARACTERIZED	Function unknown	S	ENOG410ZHQA	glycosyltransferase	--	--	--
unknown_sample_HQ_transcript_1696	1.67031	3.97823	3.40688	2.30093	4.20469	1.0762	14.6503	7.99196	6.97483	OWM78950.1	hypothetical protein CDL15_Pgr003121 [Punica granatum]	Q9FL59.1	RecName: Full=FT-interacting protein 1	--	--	--	--	--	--	--	--	--	--	--	S	ENOG410XRQN	Multiple C2 and transmembrane domain-containing protein	Cellular Component: endoplasmic reticulum (GO:0005783);|Cellular Component: endoplasmic reticulum membrane (GO:0005789);|Molecular Function: protein transporter activity (GO:0008565);|Cellular Component: plasmodesma (GO:0009506);|Cellular Component: plasmodesmatal endoplasmic reticulum (GO:0009511);|Biological Process: flower development (GO:0009908);|Biological Process: positive regulation of fl…	--	--
unknown_sample_HQ_transcript_1702	0.210231	0.365411	0.00839674	0.0893112	0.162848	2.45843e-10	0.913098	0.324932	1.84496	CBI23300.3	unnamed protein product, partial [Vitis vinifera]	Q9FKZ1.1	RecName: Full=Probable disease resistance protein At5g66900	--	--	--	--	--	--	--	--	--	--	--	S	COG4886	leucine Rich Repeat	--	--	--
unknown_sample_HQ_transcript_17025	4.17362	2.61124	3.18833	3.12775	4.18447	2.5011	24.118	22.5626	17.6826	PQM37354.1	uncharacterized protein Pyn_38763 [Prunus yedoensis var. nudiflora]	Q8W486.1	RecName: Full=Uncharacterized protein At1g04910	--	--	--	--	--	--	--	--	--	--	--	S	ENOG410XXT2	DUF246 domain-containing protein	--	--	--
unknown_sample_HQ_transcript_17071	1.13562	0.200927	1.13573	0.38041	2.75888	1.98441	6.3237	5.64188	6.03608	XP_002276125.1	PREDICTED: leucine-rich repeat receptor-like serine/threonine/tyrosine-protein kinase SOBIR1 [Vitis vinifera]	Q9SKB2.1	RecName: Full=Leucine-rich repeat receptor-like serine/threonine/tyrosine-protein kinase SOBIR1; AltName: Full=Protein EVERSHED; AltName: Full=Protein SUPPRESSOR OF BIR1-1; Flags: Precursor	--	--	--	--	--	--	--	--	--	--	--	T	COG0515	Serine Threonine protein kinase	--	--	--
unknown_sample_HQ_transcript_17162	4.24902	1.32729	0.991627	2.15964e-21	7.28986e-20	6.70552e-19	2.28871	3.02383	1.50294e-14	NP_734017.2	RNA-dependent RNA polymerase [Cycas necrotic stunt virus]	Q8QVV0.1	RecName: Full=RNA1 polyprotein; AltName: Full=P1; Contains: RecName: Full=P1A protein; Short=1A; AltName: Full=Protease cofactor; Contains: RecName: Full=Putative ATP-dependent helicase; AltName: Full=1B; AltName: Full=Membrane-binding protein; AltName: Full=NTP-binding protein; Short=NTB; Contains: RecName: Full=Viral genome-linked protein; AltName: Full=1C-VPg; Contains: RecName: Full=Picornain…	--	--	--	--	--	--	--	--	--	--	--	--	--	--	Molecular Function: RNA binding (GO:0003723);|Molecular Function: RNA helicase activity (GO:0003724);|Molecular Function: RNA-directed 5'-3' RNA polymerase activity (GO:0003968);|Molecular Function: ATP binding (GO:0005524);|Biological Process: transcription, DNA-templated (GO:0006351);|Molecular Function: cysteine-type peptidase activity (GO:0008234);|Cellular Component: integral component of me…	--	--
unknown_sample_HQ_transcript_17261	3.71841	3.71367	4.40642	3.61077	5.76088	4.00718	11.0465	7.80689	7.94527	XP_009368272.2	PREDICTED: uncharacterized protein LOC103957781 [Pyrus x bretschneideri]	P92519.1	RecName: Full=Uncharacterized mitochondrial protein AtMg00810; AltName: Full=ORF240b	--	--	--	--	--	--	KOG0017	FOG: Transposon-encoded proteins with TYA, reverse transcriptase, integrase domains in various combinations	[R]	POORLY CHARACTERIZED	General function prediction only	L	COG2801	Retrotransposon protein	Cellular Component: mitochondrion (GO:0005739);	--	--
unknown_sample_HQ_transcript_17267	0.00211444	2.33278	0.109802	0.0311838	0.886594	0.0453963	1.5906	3.29176	3.59587	XP_002281243.2	PREDICTED: aspartic proteinase-like protein 1 isoform X1 [Vitis vinifera]	Q9LX20.1	RecName: Full=Aspartic proteinase-like protein 1; Flags: Precursor	--	--	--	--	--	--	KOG1339	Aspartyl protease	[O]	CELLULAR PROCESSES AND SIGNALING	Posttranslational modification, protein turnover, chaperones	O	ENOG410XNV7	aspartic	Molecular Function: aspartic-type endopeptidase activity (GO:0004190);|Biological Process: proteolysis (GO:0006508);|Biological Process: protein catabolic process (GO:0030163);|Cellular Component: anchored component of membrane (GO:0031225);|Cellular Component: anchored component of plasma membrane (GO:0046658);	--	--
unknown_sample_HQ_transcript_17270	11.4946	6.08953	5.91355	3.30094	4.89541	2.18656	1.39213	1.01885	0.619669	XP_010656282.1	PREDICTED: ninja-family protein mc410 isoform X2 [Vitis vinifera]	Q53HY2.1	RecName: Full=Ninja-family protein mc410	--	--	--	--	--	--	--	--	--	--	--	S	ENOG411297C	ninja-family protein	Cellular Component: nucleus (GO:0005634);|Biological Process: signal transduction (GO:0007165);	--	--
unknown_sample_HQ_transcript_1728	1.76654	3.27374	3.03843	4.17528	4.2986	4.37871	8.51468	7.64349	8.95114	XP_010905785.1	PREDICTED: disease resistance protein RPM1-like [Elaeis guineensis]	Q9FJB5.1	RecName: Full=Disease resistance RPP8-like protein 3	--	--	--	--	--	--	KOG4658	Apoptotic ATPase	[T]	CELLULAR PROCESSES AND SIGNALING	Signal transduction mechanisms	S	COG4886	leucine Rich Repeat	--	--	--
unknown_sample_HQ_transcript_17342	6.51919	10.1175	5.00484	5.94341	4.81468	3.01835	2.74392	1.39688	1.83558	--	--	--	--	--	--	--	--	--	--	--	--	--	--	--	--	--	--	--	--	--
unknown_sample_HQ_transcript_17385	2.31646e-08	1.4592e-13	1.42471e-18	1.24373e-11	1.89458e-28	1.29917e-21	16.5471	21.0505	0.0946121	NP_733975.1	capsid protein [Cycas necrotic stunt virus]	Q8QVU9.2	RecName: Full=RNA2 polyprotein; AltName: Full=P2; Contains: RecName: Full=Protein 2A; Short=P2A; Contains: RecName: Full=Movement protein; AltName: Full=2B-MP; Contains: RecName: Full=Coat protein; AltName: Full=2C-CP	--	--	--	--	--	--	--	--	--	--	--	--	--	--	Molecular Function: structural molecule activity (GO:0005198);|Cellular Component: viral capsid (GO:0019028);|Cellular Component: host cell plasmodesma (GO:0044219);|Biological Process: transport of virus in host, cell to cell (GO:0046740);	--	--
unknown_sample_HQ_transcript_17437	7.91874	5.31046	3.75227	5.42855	4.77043	3.15704	1.42412	2.10616	2.30198	XP_002269916.3	PREDICTED: aspartyl protease family protein 1 [Vitis vinifera]	Q8VYV9.1	RecName: Full=Aspartyl protease family protein 1; Flags: Precursor	--	--	--	--	--	--	KOG1339	Aspartyl protease	[O]	CELLULAR PROCESSES AND SIGNALING	Posttranslational modification, protein turnover, chaperones	O	ENOG410XNV7	aspartic	Molecular Function: aspartic-type endopeptidase activity (GO:0004190);|Cellular Component: plasma membrane (GO:0005886);|Biological Process: proteolysis (GO:0006508);|Biological Process: protein catabolic process (GO:0030163);|Cellular Component: anchored component of membrane (GO:0031225);	--	--
unknown_sample_HQ_transcript_17467	1.62583	8.07	2.89947	2.55619	12.501	8.40182	13.3837	26.3032	15.5641	XP_012065538.1	nucleolin [Jatropha curcas]	Q9ASP6.1	RecName: Full=Heterogeneous nuclear ribonucleoprotein Q; Short=hnRNP Q; AltName: Full=Protein LHP1-INTERACTING FACTOR 2	--	--	--	--	--	--	KOG0117	Heterogeneous nuclear ribonucleoprotein R (RRM superfamily)	[A]	INFORMATION STORAGE AND PROCESSING	RNA processing and modification	S	ENOG410Y9CI	RNA recognition motif. (a.k.a. RRM, RBD, or RNP domain)	Molecular Function: chromatin binding (GO:0003682);|Molecular Function: mRNA binding (GO:0003729);|Cellular Component: nucleus (GO:0005634);|Cellular Component: cytoplasm (GO:0005737);|Cellular Component: endoplasmic reticulum (GO:0005783);|Cellular Component: cytosol (GO:0005829);|Biological Process: transcription, DNA-templated (GO:0006351);|Biological Process: multicellular organism developmen…	--	--
unknown_sample_HQ_transcript_17570	0.0348562	0.0494482	0.0771449	0.0244759	0.000974157	0.151067	0.917772	2.3234	0.282864	XP_018820595.1	PREDICTED: zinc finger BED domain-containing protein DAYSLEEPER-like isoform X2 [Juglans regia]	Q9M2N5.1	RecName: Full=Zinc finger BED domain-containing protein DAYSLEEPER; AltName: Full=Transposase-like protein DAYSLEEPER	--	--	--	--	--	--	KOG1121	Tam3-transposase (Ac family)	[L]	INFORMATION STORAGE AND PROCESSING	Replication, recombination and repair	S	ENOG4111T8J	transposon protein	Molecular Function: RNA polymerase II regulatory region sequence-specific DNA binding (GO:0000977);|Molecular Function: DNA binding transcription factor activity (GO:0003700);|Cellular Component: nucleus (GO:0005634);|Cellular Component: cytosol (GO:0005829);|Biological Process: transcription, DNA-templated (GO:0006351);|Biological Process: regulation of transcription from RNA polymerase II promo…	--	--
unknown_sample_HQ_transcript_17626	3.67319	5.05869	4.05908	3.19787	3.81582	2.18786	12.4415	10.8238	11.7921	XP_021596774.1	IQ domain-containing protein IQM1 [Manihot esculenta]	O64851.1	RecName: Full=IQ domain-containing protein IQM4; AltName: Full=IQ motif-containing protein 4	--	--	--	--	--	--	--	--	--	--	--	S	ENOG4111I0K	calmodulin-binding family	Cellular Component: nucleus (GO:0005634);|Cellular Component: cytoplasm (GO:0005737);	--	--
unknown_sample_HQ_transcript_17627	6.98125	8.88142	4.94878	8.23336	4.25349	4.71137	2.90007	1.45549	0.643624	KVI11935.1	Mitochondrial inner membrane translocase subunit Tim17/Tim22/Tim23/peroxisomal protein PMP24 [Cynara cardunculus var. scolymus]	Q41050.1	RecName: Full=Outer envelope pore protein 16, chloroplastic; AltName: Full=Chloroplastic outer envelope pore protein of 16 kDa	--	--	--	--	--	--	--	--	--	--	--	O	ENOG410YKVU	Tim17/Tim22/Tim23/Pmp24 family	Biological Process: ion transport (GO:0006811);|Cellular Component: chloroplast outer membrane (GO:0009707);|Molecular Function: porin activity (GO:0015288);|Cellular Component: etioplast membrane (GO:0034426);|Molecular Function: protein homodimerization activity (GO:0042803);|Biological Process: protein import into chloroplast stroma (GO:0045037);|Cellular Component: pore complex (GO:0046930);	--	--
unknown_sample_HQ_transcript_1766	15.8949	6.71414	12.4098	0.104274	0.0641239	1.81888e-14	0.000989684	2.43605	4.54423	AKN59245.1	polyprotein [Cnidium vein yellowing virus 2]	Q6EWG9.1	RecName: Full=RNA1 polyprotein; AltName: Full=Genome polyprotein B; AltName: Full=P1; Contains: RecName: Full=Protease cofactor; Contains: RecName: Full=Putative helicase; AltName: Full=Membrane-binding protein; AltName: Full=NTP-binding protein; Short=NTB; Contains: RecName: Full=Viral genome-linked protein; AltName: Full=VPg; Contains: RecName: Full=Picornain 3C-like protease; Short=3C-like pro…	--	--	--	--	--	--	--	--	--	--	--	--	--	--	Molecular Function: RNA binding (GO:0003723);|Molecular Function: RNA helicase activity (GO:0003724);|Molecular Function: RNA-directed 5'-3' RNA polymerase activity (GO:0003968);|Molecular Function: cysteine-type endopeptidase activity (GO:0004197);|Molecular Function: ATP binding (GO:0005524);|Biological Process: transcription, DNA-templated (GO:0006351);|Cellular Component: integral component o…	--	--
unknown_sample_HQ_transcript_17680	693.056	614.213	485.724	4.95147e-15	0.184327	0.296664	0.0353785	76.6803	100.574	AKN59245.1	polyprotein [Cnidium vein yellowing virus 2]	Q6EWG9.1	RecName: Full=RNA1 polyprotein; AltName: Full=Genome polyprotein B; AltName: Full=P1; Contains: RecName: Full=Protease cofactor; Contains: RecName: Full=Putative helicase; AltName: Full=Membrane-binding protein; AltName: Full=NTP-binding protein; Short=NTB; Contains: RecName: Full=Viral genome-linked protein; AltName: Full=VPg; Contains: RecName: Full=Picornain 3C-like protease; Short=3C-like pro…	--	--	--	--	--	--	--	--	--	--	--	--	--	--	Molecular Function: RNA binding (GO:0003723);|Molecular Function: RNA helicase activity (GO:0003724);|Molecular Function: RNA-directed 5'-3' RNA polymerase activity (GO:0003968);|Molecular Function: cysteine-type endopeptidase activity (GO:0004197);|Molecular Function: ATP binding (GO:0005524);|Biological Process: transcription, DNA-templated (GO:0006351);|Cellular Component: integral component o…	--	--
unknown_sample_HQ_transcript_17742	5.4908	4.42187	1.46886	3.90743	3.26973	5.33401	1.06362	1.30102	1.16119	XP_002270485.1	PREDICTED: alpha-glucan water dikinase, chloroplastic isoform X2 [Vitis vinifera]	Q8LPT9.1	RecName: Full=Alpha-glucan water dikinase, chloroplastic; AltName: Full=Starch-related protein R1; Flags: Precursor	vvi:100246568	K08244	R1	alpha-glucan, water dikinase	--	--	--	--	--	--	--	S	ENOG410XUE8	alpha-glucan water dikinase	Molecular Function: ATP binding (GO:0005524);|Biological Process: carbohydrate metabolic process (GO:0005975);|Cellular Component: chloroplast (GO:0009507);|Molecular Function: metal ion binding (GO:0046872);|Molecular Function: alpha-glucan, water dikinase activity (GO:0050521);	--	--
unknown_sample_HQ_transcript_17745	33.1621	32.0627	21.6773	4.28406	1.65233e-13	2.47762e-07	0.16951	55.9633	72.4095	AKN59248.1	polyprotein [Lychnis mottle virus]	--	--	--	--	--	--	--	--	--	--	--	--	--	--	--	--	--	--	--
unknown_sample_HQ_transcript_17777	13.5622	8.21059	17.4965	37.2878	32.2828	21.031	10.4388	11.4984	13.2606	XP_018830685.1	PREDICTED: low-temperature-induced 65 kDa protein-like isoform X1 [Juglans regia]	Q04980.2	RecName: Full=Low-temperature-induced 65 kDa protein; AltName: Full=Desiccation-responsive protein 29B	--	--	--	--	--	--	--	--	--	--	--	S	ENOG410ZG4Y	low-temperature-induced 65	Biological Process: response to cold (GO:0009409);|Biological Process: response to water deprivation (GO:0009414);|Biological Process: response to salt stress (GO:0009651);|Biological Process: response to abscisic acid (GO:0009737);|Biological Process: abscisic acid-activated signaling pathway (GO:0009738);|Biological Process: leaf senescence (GO:0010150);	--	--
unknown_sample_HQ_transcript_17789	0.0727905	0.0203357	0.0192943	0.146599	0.0230181	0.245228	8.06384	14.5871	0.0262391	XP_012067875.1	cryptochrome-1 isoform X1 [Jatropha curcas]	Q43125.2	RecName: Full=Cryptochrome-1; Short=AtCry; Short=Atcry1; AltName: Full=Blue light photoreceptor; AltName: Full=Protein BLUE LIGHT UNINHIBITED 1; AltName: Full=Protein ELONGATED HYPOCOTYL 4; AltName: Full=Protein OUT OF PHASE 2; Short=OOP2	--	--	--	--	--	--	KOG0133	Deoxyribodipyrimidine photolyase/cryptochrome	[LT]	INFORMATION STORAGE AND PROCESSING|CELLULAR PROCESSES AND SIGNALING	Replication, recombination and repair |Signal transduction mechanisms	L	COG0415	deoxyribo-dipyrimidine photolyase	Molecular Function: protein kinase activity (GO:0004672);|Molecular Function: ATP binding (GO:0005524);|Cellular Component: nucleus (GO:0005634);|Cellular Component: cytoplasm (GO:0005737);|Biological Process: defense response (GO:0006952);|Biological Process: circadian rhythm (GO:0007623);|Biological Process: response to water deprivation (GO:0009414);|Biological Process: response to light stimu…	--	--
unknown_sample_HQ_transcript_17931	304.28	349.825	188.073	0.0333361	8.43198e-31	5.85482e-17	1.43584e-06	35.017	49.9241	AKN59248.1	polyprotein [Lychnis mottle virus]	--	--	--	--	--	--	--	--	--	--	--	--	--	--	--	--	--	--	--
unknown_sample_HQ_transcript_17997	3.55406	5.70363	4.1002	4.7074	6.07225	3.46471	11.2669	12.5347	11.432	XP_023912979.1	protein LYK5 [Quercus suber]	O22808.1	RecName: Full=Protein LYK5; AltName: Full=LysM domain receptor-like kinase 5; AltName: Full=LysM-containing receptor-like kinase 5; Flags: Precursor	--	--	--	--	--	--	--	--	--	--	--	T	COG0515	Serine Threonine protein kinase	Molecular Function: transmembrane receptor protein serine/threonine kinase activity (GO:0004675);|Molecular Function: ATP binding (GO:0005524);|Cellular Component: plasma membrane (GO:0005886);|Biological Process: protein phosphorylation (GO:0006468);|Biological Process: cell surface receptor signaling pathway (GO:0007166);|Molecular Function: chitin binding (GO:0008061);|Cellular Component: inte…	--	--
unknown_sample_HQ_transcript_1802	1.17178	1.50847	0.55582	0.619407	2.20233	1.70423	6.256	4.16915	4.33673	XP_018826219.1	PREDICTED: receptor-like protein 12 [Juglans regia]	Q9C9H7.2	RecName: Full=Receptor-like protein 12; Short=AtRLP12; Flags: Precursor	--	--	--	--	--	--	KOG0619	FOG: Leucine rich repeat	[R]	POORLY CHARACTERIZED	General function prediction only	S	COG4886	leucine Rich Repeat	Cellular Component: plasma membrane (GO:0005886);|Cellular Component: integral component of membrane (GO:0016021);	--	--
unknown_sample_HQ_transcript_18129	1.21848	4.01429	2.33318	1.17354	3.85214	2.36841	6.67539	6.34036	6.75406	--	--	--	--	--	--	--	--	--	--	--	--	--	--	--	--	--	--	--	--	--
unknown_sample_HQ_transcript_1813	0.000226173	0.0327263	4.58463e-09	8.05009e-27	2.5306e-06	1.17865e-18	1.7286	1.69248	3.6754e-12	AEN25475.1	polyprotein 1, partial [Cycas necrotic stunt virus]	Q8QVV0.1	RecName: Full=RNA1 polyprotein; AltName: Full=P1; Contains: RecName: Full=P1A protein; Short=1A; AltName: Full=Protease cofactor; Contains: RecName: Full=Putative ATP-dependent helicase; AltName: Full=1B; AltName: Full=Membrane-binding protein; AltName: Full=NTP-binding protein; Short=NTB; Contains: RecName: Full=Viral genome-linked protein; AltName: Full=1C-VPg; Contains: RecName: Full=Picornain…	--	--	--	--	--	--	--	--	--	--	--	--	--	--	Molecular Function: RNA binding (GO:0003723);|Molecular Function: RNA helicase activity (GO:0003724);|Molecular Function: RNA-directed 5'-3' RNA polymerase activity (GO:0003968);|Molecular Function: ATP binding (GO:0005524);|Biological Process: transcription, DNA-templated (GO:0006351);|Molecular Function: cysteine-type peptidase activity (GO:0008234);|Cellular Component: integral component of me…	--	--
unknown_sample_HQ_transcript_1814	0.663846	1.2063	3.72214	1.02704	1.7837	5.68486	7.40948	7.28859	8.24456	XP_023906380.1	protein TOPLESS isoform X1 [Quercus suber]	Q94AI7.1	RecName: Full=Protein TOPLESS; AltName: Full=WUS-interacting protein 1	--	--	--	--	--	--	KOG0266	WD40 repeat-containing protein	[R]	POORLY CHARACTERIZED	General function prediction only	S	ENOG41101DA	CTLH	Cellular Component: nucleus (GO:0005634);|Cellular Component: cytosol (GO:0005829);|Biological Process: transcription, DNA-templated (GO:0006351);|Biological Process: response to auxin (GO:0009733);|Biological Process: jasmonic acid mediated signaling pathway (GO:0009867);|Biological Process: xylem and phloem pattern formation (GO:0010051);|Biological Process: primary shoot apical meristem specif…	--	--
unknown_sample_HQ_transcript_18197	0.262715	0.584564	1.45591	1.08717	1.18219	1.96458	4.14407	4.44408	3.21065	XP_010271837.1	PREDICTED: probable protein phosphatase 2C 63 [Nelumbo nucifera]	Q2QN36.1	RecName: Full=Probable protein phosphatase 2C 78; Short=OsPP2C78	--	--	--	--	--	--	KOG0700	Protein phosphatase 2C/pyruvate dehydrogenase (lipoamide) phosphatase	[T]	CELLULAR PROCESSES AND SIGNALING	Signal transduction mechanisms	T	COG0631	Phosphatase	Molecular Function: protein serine/threonine phosphatase activity (GO:0004722);|Molecular Function: metal ion binding (GO:0046872);	--	--
unknown_sample_HQ_transcript_18354	14.0647	12.7778	14.6267	11.3244	14.5615	11.809	35.2071	26.4614	29.2451	PON39077.1	F-box domain containing protein [Parasponia andersonii]	Q6NLB1.1	RecName: Full=F-box protein At2g26850	--	--	--	--	--	--	--	--	--	--	--	S	ENOG411192M	FBOX	--	--	--
unknown_sample_HQ_transcript_18373	27.7203	17.0941	29.2183	10.2343	6.27388	1.61179	20.6926	19.442	8.71598	XP_023886197.1	LOW QUALITY PROTEIN: probable RNA-dependent RNA polymerase 1 [Quercus suber]	Q9LQV2.1	RecName: Full=RNA-dependent RNA polymerase 1; Short=AtRDRP1; AltName: Full=RNA-directed RNA polymerase 1	vvi:100262811	K11699	RDR, RDRP	RNA-dependent RNA polymerase	--	--	KOG0988	RNA-directed RNA polymerase QDE-1 required for posttranscriptional gene silencing and RNA interference	[A]	INFORMATION STORAGE AND PROCESSING	RNA processing and modification	K	ENOG410XQMQ	rna polymerase	Molecular Function: RNA binding (GO:0003723);|Molecular Function: RNA-directed 5'-3' RNA polymerase activity (GO:0003968);|Biological Process: defense response (GO:0006952);|Biological Process: response to virus (GO:0009615);|Biological Process: response to salicylic acid (GO:0009751);|Biological Process: wax biosynthetic process (GO:0010025);|Biological Process: production of siRNA involved in R…	--	--
unknown_sample_HQ_transcript_18397	0.0617414	0.248635	0.221526	0.296177	0.426015	0.697607	4.23949	2.8769	1.67626	CBI19418.3	unnamed protein product, partial [Vitis vinifera]	--	--	--	--	--	--	--	--	--	--	--	--	--	S	ENOG410Z1R9	NA	--	--	--
unknown_sample_HQ_transcript_18416	1.66217	2.93429	2.40365	2.55313	4.35456	1.96405	7.31454	6.04271	4.97916	RLW26653.1	hypothetical protein CFP56_019261 [Quercus suber]	--	--	--	--	--	--	--	--	--	--	--	--	--	S	ENOG410YPMG	NA	--	--	--
unknown_sample_HQ_transcript_18454	3.33107	2.90349	3.92008	5.90174	6.711	3.86027	11.232	9.82133	13.0149	OEL15325.1	Ras-related protein RABA1f [Dichanthelium oligosanthes]	Q9FJH0.1	RecName: Full=Ras-related protein RABA1f; Short=AtRABA1f	--	--	--	--	--	--	KOG0087	GTPase Rab11/YPT3, small G protein superfamily	[U]	CELLULAR PROCESSES AND SIGNALING	Intracellular trafficking, secretion, and vesicular transport	S	COG1100	GTP-binding Protein	Molecular Function: GTPase activity (GO:0003924);|Molecular Function: GTP binding (GO:0005525);|Cellular Component: endosome (GO:0005768);|Cellular Component: plasma membrane (GO:0005886);|Biological Process: protein transport (GO:0015031);	--	--
unknown_sample_HQ_transcript_18600	4.31615	4.40689	4.71363	5.90184	13.576	8.46899	3.62488	5.39738e-10	0.000101707	--	--	--	--	--	--	--	--	--	--	--	--	--	--	--	--	--	--	--	--	--
unknown_sample_HQ_transcript_18696	1.51203	1.46192	0.858254	3.30582	0.680832	2.04061	3.95274	5.95502	4.76347	--	--	--	--	--	--	--	--	--	--	--	--	--	--	--	--	--	--	--	--	--
unknown_sample_HQ_transcript_18716	6.66983	5.83467	9.38667	8.39803	8.69594	5.75246	5.86876	2.45307	0.774915	XP_021677845.1	protein CHUP1, chloroplastic-like isoform X1 [Hevea brasiliensis]	Q9LI74.1	RecName: Full=Protein CHUP1, chloroplastic; AltName: Full=Protein CHLOROPLAST UNUSUAL POSITIONING 1	--	--	--	--	--	--	--	--	--	--	--	S	ENOG410YE1I	chloroplast unusual positioning protein	Cellular Component: chloroplast (GO:0009507);|Cellular Component: chloroplast outer membrane (GO:0009707);|Biological Process: chloroplast relocation (GO:0009902);	--	--
unknown_sample_HQ_transcript_18761	3.14082	2.6494	3.02981	1.57743	0.277322	2.11634	0.0879667	0.243558	0.123048	GAY64083.1	hypothetical protein CUMW_230840 [Citrus unshiu]	Q9LJ44.2	RecName: Full=Zinc finger protein CONSTANS-LIKE 12	--	--	--	--	--	--	--	--	--	--	--	S	ENOG410YKC1	zinc finger	Molecular Function: DNA binding transcription factor activity (GO:0003700);|Cellular Component: nucleus (GO:0005634);|Biological Process: regulation of transcription, DNA-templated (GO:0006355);|Molecular Function: zinc ion binding (GO:0008270);	--	--
unknown_sample_HQ_transcript_1878	0.278581	2.66066	1.14588	3.37567	5.02585	1.17732	14.5502	9.00945	11.8893	OWM65074.1	hypothetical protein CDL15_Pgr028792 [Punica granatum]	F4JN35.1	RecName: Full=Protein NTM1-like 9; AltName: Full=Calmodulin-binding NAC protein	--	--	--	--	--	--	--	--	--	--	--	S	ENOG410ZJIT	nac domain	Molecular Function: DNA binding transcription factor activity (GO:0003700);|Molecular Function: calmodulin binding (GO:0005516);|Cellular Component: nucleus (GO:0005634);|Cellular Component: endoplasmic reticulum membrane (GO:0005789);|Cellular Component: plasma membrane (GO:0005886);|Biological Process: transcription, DNA-templated (GO:0006351);|Biological Process: regulation of transcription, D…	--	--
unknown_sample_HQ_transcript_18835	0	13.499	0	31.9274	4.82483e-39	0	0	0	9.98273e-13	ASJ27564.1	coat protein [Asian prunus virus 2]	Q64966.1	RecName: Full=Capsid protein; Short=CP; AltName: Full=Coat protein	--	--	--	--	--	--	--	--	--	--	--	--	--	--	Molecular Function: structural molecule activity (GO:0005198);|Cellular Component: helical viral capsid (GO:0019029);	--	--
unknown_sample_HQ_transcript_18881	14.0006	20.8978	10.028	11.9017	4.24671	6.60238	1.86134	2.99976	0.710278	XP_002317334.1	uncharacterized protein LOC7471861 [Populus trichocarpa]	--	--	--	--	--	--	--	--	--	--	--	--	--	S	ENOG410YHFC	Domain-Containing protein	--	--	--
unknown_sample_HQ_transcript_18903	12.1687	6.96076	4.67396	7.02175	10.3194	3.4282	2.46822	0.385945	3.55446	OMO75207.1	hypothetical protein COLO4_26248 [Corchorus olitorius]	Q40517.1	RecName: Full=Mitogen-activated protein kinase homolog NTF3; AltName: Full=P43	sind:105166093	K20535	MPK1_2	mitogen-activated protein kinase 1/2	--	--	KOG0660	Mitogen-activated protein kinase	[T]	CELLULAR PROCESSES AND SIGNALING	Signal transduction mechanisms	T	ENOG410XNY0	Mitogen-activated protein kinase	Molecular Function: MAP kinase activity (GO:0004707);|Molecular Function: ATP binding (GO:0005524);|Cellular Component: intracellular (GO:0005622);	--	--
unknown_sample_HQ_transcript_18911	0.200066	6.74857	5.72111	0.934257	5.55831	2.64583	0.0179364	0.712645	0.0137363	CBI29634.3	unnamed protein product, partial [Vitis vinifera]	Q8L5Y6.1	RecName: Full=Cullin-associated NEDD8-dissociated protein 1; AltName: Full=Cullin-associated and neddylation-dissociated protein 1; Short=AtCAND1; AltName: Full=Protein ENHANCER OF TIR1-1 AUXIN RESISTANCE 2; AltName: Full=Protein HEMIVENATA	vvi:100852578	K17263	CAND1	cullin-associated NEDD8-dissociated protein 1	--	--	KOG1824	TATA-binding protein-interacting protein	[R]	POORLY CHARACTERIZED	General function prediction only	O	ENOG410XPK4	cullin-associated and neddylation-dissociated	Cellular Component: cell wall (GO:0005618);|Cellular Component: nucleus (GO:0005634);|Cellular Component: cytosol (GO:0005829);|Cellular Component: plasma membrane (GO:0005886);|Biological Process: transcription, DNA-templated (GO:0006351);|Biological Process: regulation of transcription, DNA-templated (GO:0006355);|Biological Process: response to auxin (GO:0009733);|Biological Process: xylem and…	--	--
unknown_sample_HQ_transcript_18919	3.97136	4.86762	6.32342	3.01221	6.08594	3.7046	1.88638	1.1905	0.72995	XP_010655447.1	PREDICTED: putative E3 ubiquitin-protein ligase RING1a isoform X4 [Vitis vinifera]	Q9FKW0.2	RecName: Full=Putative E3 ubiquitin-protein ligase RING1a; AltName: Full=Polycomb complex protein RING1a; AltName: Full=Protein RING1a; Short=AtRING1a; AltName: Full=RING-type E3 ubiquitin transferase RING1a; AltName: Full=Ring finger protein 434	vvi:100267448	K10695	RNF1_2	E3 ubiquitin-protein ligase RNF1/2	--	--	KOG0311	Predicted E3 ubiquitin ligase	[O]	CELLULAR PROCESSES AND SIGNALING	Posttranslational modification, protein turnover, chaperones	K	ENOG410XQ5G	RING finger) protein	Biological Process: cell fate determination (GO:0001709);|Cellular Component: nucleus (GO:0005634);|Biological Process: transcription, DNA-templated (GO:0006351);|Biological Process: maintenance of floral meristem identity (GO:0010076);|Biological Process: maintenance of inflorescence meristem identity (GO:0010077);|Biological Process: maintenance of shoot apical meristem identity (GO:0010492);|B…	--	--
unknown_sample_HQ_transcript_18958	2.18182	2.23381	2.13762	2.77295	0.648652	1.85357	6.39474	7.15071	2.20192	XP_010655447.1	PREDICTED: putative E3 ubiquitin-protein ligase RING1a isoform X4 [Vitis vinifera]	Q9FKW0.2	RecName: Full=Putative E3 ubiquitin-protein ligase RING1a; AltName: Full=Polycomb complex protein RING1a; AltName: Full=Protein RING1a; Short=AtRING1a; AltName: Full=RING-type E3 ubiquitin transferase RING1a; AltName: Full=Ring finger protein 434	vvi:100267448	K10695	RNF1_2	E3 ubiquitin-protein ligase RNF1/2	--	--	KOG0311	Predicted E3 ubiquitin ligase	[O]	CELLULAR PROCESSES AND SIGNALING	Posttranslational modification, protein turnover, chaperones	K	ENOG410XQ5G	RING finger) protein	Biological Process: cell fate determination (GO:0001709);|Cellular Component: nucleus (GO:0005634);|Biological Process: transcription, DNA-templated (GO:0006351);|Biological Process: maintenance of floral meristem identity (GO:0010076);|Biological Process: maintenance of inflorescence meristem identity (GO:0010077);|Biological Process: maintenance of shoot apical meristem identity (GO:0010492);|B…	--	--
unknown_sample_HQ_transcript_18962	13.8926	10.6493	2.74758	5.77694	6.53328	4.14709	17.981	21.6058	17.5022	CAP08303.1	DNA-binding protein [Vitis thunbergii]	Q6IEQ7.1	RecName: Full=WRKY transcription factor WRKY24; Short=OsWRKY24	--	--	--	--	--	--	--	--	--	--	--	K	ENOG4112BTF	WRKY transcription factor	Molecular Function: DNA binding transcription factor activity (GO:0003700);|Cellular Component: nucleus (GO:0005634);|Biological Process: transcription, DNA-templated (GO:0006351);|Biological Process: response to abscisic acid (GO:0009737);|Biological Process: abscisic acid-activated signaling pathway (GO:0009738);|Biological Process: response to gibberellin (GO:0009739);|Biological Process: gibb…	--	--
unknown_sample_HQ_transcript_19051	16.4953	13.4674	6.79949	9.87077	7.76266	4.80537	2.89327	2.65186	2.41922	XP_002276806.1	PREDICTED: protein NRT1/ PTR FAMILY 2.11 [Vitis vinifera]	Q944G5.3	RecName: Full=Protein NRT1/ PTR FAMILY 2.10; Short=AtNPF2.10; AltName: Full=Protein GLUCOSINOLATE TRANSPORTER-1	--	--	--	--	--	--	KOG1237	H+/oligopeptide symporter	[E]	METABOLISM	Amino acid transport and metabolism	E	COG3104	transporter	Cellular Component: Golgi apparatus (GO:0005794);|Cellular Component: plasma membrane (GO:0005886);|Cellular Component: plasmodesma (GO:0009506);|Cellular Component: integral component of membrane (GO:0016021);|Molecular Function: glucosinolate:proton symporter activity (GO:0090448);|Biological Process: phloem glucosinolate loading (GO:0090449);|Biological Process: glucosinolate transport (GO:190…	--	--
unknown_sample_HQ_transcript_1910	0.401628	0.462189	0.188303	2.47563e-23	5.23095e-24	9.76368e-24	2.68959e-23	0.800437	0.911594	AEN25475.1	polyprotein 1, partial [Cycas necrotic stunt virus]	Q8QVV0.1	RecName: Full=RNA1 polyprotein; AltName: Full=P1; Contains: RecName: Full=P1A protein; Short=1A; AltName: Full=Protease cofactor; Contains: RecName: Full=Putative ATP-dependent helicase; AltName: Full=1B; AltName: Full=Membrane-binding protein; AltName: Full=NTP-binding protein; Short=NTB; Contains: RecName: Full=Viral genome-linked protein; AltName: Full=1C-VPg; Contains: RecName: Full=Picornain…	--	--	--	--	--	--	--	--	--	--	--	--	--	--	Molecular Function: RNA binding (GO:0003723);|Molecular Function: RNA helicase activity (GO:0003724);|Molecular Function: RNA-directed 5'-3' RNA polymerase activity (GO:0003968);|Molecular Function: ATP binding (GO:0005524);|Biological Process: transcription, DNA-templated (GO:0006351);|Molecular Function: cysteine-type peptidase activity (GO:0008234);|Cellular Component: integral component of me…	--	--
unknown_sample_HQ_transcript_19102	18.4816	18.3639	14.2778	13.6996	10.8126	6.83017	6.32347	4.84667	3.63817	XP_010254980.1	PREDICTED: protein DA1-related 1-like [Nelumbo nucifera]	Q8W4F0.3	RecName: Full=Protein DA1-related 1	--	--	--	--	--	--	KOG1703	Adaptor protein Enigma and related PDZ-LIM proteins	[TZ]	CELLULAR PROCESSES AND SIGNALING|CELLULAR PROCESSES AND SIGNALING	Signal transduction mechanisms |Cytoskeleton	S	ENOG410XRD4	PDZ and LIM domain	Cellular Component: plasma membrane (GO:0005886);|Molecular Function: ubiquitin binding (GO:0043130);|Molecular Function: metal ion binding (GO:0046872);	--	--
unknown_sample_HQ_transcript_19123	0.130433	0.404269	2.05063	1.57231	1.88581	1.47403	4.3776	5.89233	4.38012	XP_023900055.1	zinc finger CCCH domain-containing protein 29-like [Quercus suber]	Q9XEE6.1	RecName: Full=Zinc finger CCCH domain-containing protein 29; Short=AtC3H29; AltName: Full=AtSZF2	--	--	--	--	--	--	KOG1595	CCCH-type Zn-finger protein	[R]	POORLY CHARACTERIZED	General function prediction only	S	ENOG410XR0Z	zinc finger CCCH domain-containing protein	Molecular Function: DNA binding (GO:0003677);|Molecular Function: DNA binding transcription factor activity (GO:0003700);|Cellular Component: nucleus (GO:0005634);|Biological Process: regulation of transcription, DNA-templated (GO:0006355);|Biological Process: response to cold (GO:0009409);|Biological Process: response to chitin (GO:0010200);|Molecular Function: metal ion binding (GO:0046872);|Bi…	--	--
unknown_sample_HQ_transcript_19182	11.3132	6.64307	0.35013	0.285473	0.0120096	0.000132094	2.10016	0.601887	8.84526	XP_008228184.1	PREDICTED: probable GTP diphosphokinase RSH2, chloroplastic [Prunus mume]	Q9SYH1.1	RecName: Full=Probable GTP diphosphokinase RSH3, chloroplastic; AltName: Full=RelA/SpoT homolog 3; Short=AtRSH3; AltName: Full=ppGpp synthetase RSH3; Flags: Precursor	--	--	--	--	--	--	KOG1157	Predicted guanosine polyphosphate pyrophosphohydrolase/synthase	[T]	CELLULAR PROCESSES AND SIGNALING	Signal transduction mechanisms	KT	COG0317	In eubacteria ppGpp (guanosine 3'-diphosphate 5-' diphosphate) is a mediator of the stringent response that coordinates a variety of cellular activities in response to changes in nutritional abundance (By similarity)	Molecular Function: ATP binding (GO:0005524);|Molecular Function: GTP binding (GO:0005525);|Molecular Function: GTP diphosphokinase activity (GO:0008728);|Cellular Component: chloroplast (GO:0009507);|Biological Process: leaf senescence (GO:0010150);|Biological Process: guanosine tetraphosphate biosynthetic process (GO:0015970);|Biological Process: photosynthesis (GO:0015979);|Molecular Function:…	--	--
unknown_sample_HQ_transcript_19276	1.58307e-25	2.57384e-17	3.63592e-12	38.2245	3.02239e-11	1.01806e-12	1.47851e-16	3.90207e-13	1.15526e-19	AKN59246.1	polyprotein [Cnidium vein yellowing virus 2]	--	--	--	--	--	--	--	--	--	--	--	--	--	--	--	--	--	--	--
unknown_sample_HQ_transcript_19305	2.36711	2.64165	4.70004	0.96617	2.22666	1.7293	0.234178	0.0600774	0.757166	XP_019074068.1	PREDICTED: protein PHR1-LIKE 2 [Vitis vinifera]	Q94A57.1	RecName: Full=Protein PHR1-LIKE 2; AltName: Full=Myb family transcription factor PHL2	--	--	--	--	--	--	--	--	--	--	--	K	ENOG410YHTE	Myb-like DNA-binding domain	Molecular Function: DNA binding transcription factor activity (GO:0003700);|Cellular Component: nucleus (GO:0005634);|Biological Process: transcription, DNA-templated (GO:0006351);|Biological Process: regulation of transcription, DNA-templated (GO:0006355);|Biological Process: positive regulation of gene expression (GO:0010628);|Biological Process: cellular response to phosphate starvation (GO:00…	--	--
unknown_sample_HQ_transcript_19381	16.0934	22.1878	13.6858	12.9676	9.30049	9.13755	6.29371	5.09499	3.73274	AGC25937.1	hypothetical protein, partial [Piper DNA virus 1]	P27502.1	RecName: Full=Polyprotein P3; AltName: Full=P194 protein; Contains: RecName: Full=Putative movement protein; Short=MP; Contains: RecName: Full=Capsid protein; AltName: Full=Coat protein; Short=CP; Contains: RecName: Full=Protease; Short=PR; Contains: RecName: Full=Reverse transcriptase/Ribonuclease H; Short=RT; AltName: Full=p55; Flags: Precursor	--	--	--	--	--	--	--	--	--	--	--	S	ENOG41113M8	Conserved hypothetical, protein	Molecular Function: nucleic acid binding (GO:0003676);|Molecular Function: RNA-directed DNA polymerase activity (GO:0003964);|Molecular Function: aspartic-type endopeptidase activity (GO:0004190);|Molecular Function: RNA-DNA hybrid ribonuclease activity (GO:0004523);|Cellular Component: viral capsid (GO:0019028);|Cellular Component: host cell nucleus (GO:0042025);|Biological Process: viral entry …	--	--
unknown_sample_HQ_transcript_19457	17.285	22.5888	17.9936	20.8115	14.6482	17.235	7.15033	8.08998	7.19791	--	--	--	--	--	--	--	--	--	--	--	--	--	--	--	--	--	--	--	--	--
unknown_sample_HQ_transcript_19484	0.693002	1.39533	0.305437	0.737339	1.65968	0.643523	2.74952	3.58354	2.64235	RLW31121.1	phospholipase A1-igamma2, chloroplastic [Quercus suber]	Q3EBR6.2	RecName: Full=Phospholipase A1-Igamma2, chloroplastic; Flags: Precursor	--	--	--	--	--	--	KOG4569	Predicted lipase	[I]	METABOLISM	Lipid transport and metabolism	S	ENOG410Y1GR	Lipase (class 3)	Molecular Function: triglyceride lipase activity (GO:0004806);|Molecular Function: phosphatidylcholine 1-acylhydrolase activity (GO:0008970);|Cellular Component: chloroplast (GO:0009507);|Biological Process: lipid catabolic process (GO:0016042);|Molecular Function: galactolipase activity (GO:0047714);	--	--
unknown_sample_HQ_transcript_19514	8.03352	9.81684	6.86941	5.67175	3.67365	5.03178	1.66588	1.57862	2.12447	XP_022749084.1	scarecrow-like protein 32 [Durio zibethinus]	Q9SN22.1	RecName: Full=Scarecrow-like protein 32; Short=AtSCL32; AltName: Full=GRAS family protein 18; Short=AtGRAS-18	--	--	--	--	--	--	--	--	--	--	--	S	ENOG410XRRT	Scarecrow-like protein	Molecular Function: DNA binding transcription factor activity (GO:0003700);|Cellular Component: nucleus (GO:0005634);|Biological Process: transcription, DNA-templated (GO:0006351);|Biological Process: regulation of transcription, DNA-templated (GO:0006355);|Molecular Function: sequence-specific DNA binding (GO:0043565);	--	--
unknown_sample_HQ_transcript_19681	2.07524	4.77806	1.91768	4.20158	6.33844	6.23718	1.26675	0.309818	0.976931	AIW00679.1	flavonoid 3',5'-hydroxylase, partial [Paeonia lactiflora]	P37122.1	RecName: Full=Cytochrome P450 76A2; AltName: Full=CYPLXXVIA2; AltName: Full=Cytochrome P-450EG7	--	--	--	--	--	--	KOG0156	Cytochrome P450 CYP2 subfamily	[Q]	METABOLISM	Secondary metabolites biosynthesis, transport and catabolism	Q	COG2124	Cytochrome p450	Molecular Function: monooxygenase activity (GO:0004497);|Molecular Function: iron ion binding (GO:0005506);|Molecular Function: oxidoreductase activity, acting on paired donors, with incorporation or reduction of molecular oxygen (GO:0016705);|Molecular Function: heme binding (GO:0020037);	--	--
unknown_sample_HQ_transcript_19751	40.7858	18.5465	21.2489	23.2672	25.6975	20.9367	12.9457	8.95634	7.94051	XP_002263668.1	PREDICTED: polygalacturonase At1g48100 [Vitis vinifera]	Q949Z1.1	RecName: Full=Polygalacturonase At1g48100; Short=PG; AltName: Full=Pectinase At1g48100; Flags: Precursor	--	--	--	--	--	--	--	--	--	--	--	M	COG5434	Glycoside hydrolase family 28	Molecular Function: polygalacturonase activity (GO:0004650);|Cellular Component: extracellular region (GO:0005576);|Cellular Component: cell wall (GO:0005618);|Biological Process: carbohydrate metabolic process (GO:0005975);|Biological Process: plant-type cell wall modification involved in multidimensional cell growth (GO:0009831);	--	--
unknown_sample_HQ_transcript_19764	1.60858	1.46646	0.846554	1.39991	4.77486	1.15313	10.3934	9.40806	9.85558	XP_021638156.1	probable WRKY transcription factor 33 [Hevea brasiliensis]	Q6IEQ7.1	RecName: Full=WRKY transcription factor WRKY24; Short=OsWRKY24	--	--	--	--	--	--	--	--	--	--	--	K	ENOG4112BTF	WRKY transcription factor	Molecular Function: DNA binding transcription factor activity (GO:0003700);|Cellular Component: nucleus (GO:0005634);|Biological Process: transcription, DNA-templated (GO:0006351);|Biological Process: response to abscisic acid (GO:0009737);|Biological Process: abscisic acid-activated signaling pathway (GO:0009738);|Biological Process: response to gibberellin (GO:0009739);|Biological Process: gibb…	--	--
unknown_sample_HQ_transcript_19772	23.1959	20.0131	13.946	11.3198	16.7191	12.3258	5.96798	6.92122	5.57747	XP_018834153.1	PREDICTED: probable acyl-activating enzyme 5, peroxisomal [Juglans regia]	Q9FFE6.1	RecName: Full=Probable acyl-activating enzyme 5, peroxisomal; AltName: Full=AMP-binding protein 5; Short=AtAMPBP5	--	--	--	--	--	--	KOG1176	Acyl-CoA synthetase	[I]	METABOLISM	Lipid transport and metabolism	IQ	COG0318	Amp-dependent synthetase and ligase	Cellular Component: peroxisome (GO:0005777);|Biological Process: fatty acid metabolic process (GO:0006631);|Molecular Function: ligase activity (GO:0016874);	--	--
unknown_sample_HQ_transcript_198	3.4633	4.57139	3.73917	3.30773	3.63095	2.70235	16.7411	14.7523	11.9539	--	--	--	--	--	--	--	--	--	--	--	--	--	--	--	--	--	--	--	--	--
unknown_sample_HQ_transcript_19939	3.42206e-13	0.307735	0.0306145	0.125527	0.312596	0.0730415	1.74752	1.4375	2.18257	XP_022730379.1	probable WRKY transcription factor 40 [Durio zibethinus]	Q9SAH7.1	RecName: Full=Probable WRKY transcription factor 40; AltName: Full=WRKY DNA-binding protein 40	--	--	--	--	--	--	--	--	--	--	--	K	ENOG41114E3	Transcription factor	Biological Process: response to molecule of bacterial origin (GO:0002237);|Molecular Function: DNA binding transcription factor activity (GO:0003700);|Cellular Component: nucleus (GO:0005634);|Biological Process: transcription, DNA-templated (GO:0006351);|Biological Process: response to wounding (GO:0009611);|Biological Process: response to salicylic acid (GO:0009751);|Biological Process: respons…	--	--
unknown_sample_HQ_transcript_19977	15.496	15.6378	7.17712	6.21941	5.79466	4.23167	2.63158	0.000719897	1.82159	XP_011048644.1	PREDICTED: glucan endo-1,3-beta-glucosidase 7-like [Populus euphratica]	Q9M069.2	RecName: Full=Glucan endo-1,3-beta-glucosidase 7; AltName: Full=(1->3)-beta-glucan endohydrolase 7; Short=(1->3)-beta-glucanase 7; AltName: Full=Beta-1,3-endoglucanase 7; Short=Beta-1,3-glucanase 7; Flags: Precursor	--	--	--	--	--	--	--	--	--	--	--	G	ENOG410YAGI	glucan endo-1,3-beta-glucosidase	Molecular Function: hydrolase activity, hydrolyzing O-glycosyl compounds (GO:0004553);|Cellular Component: extracellular region (GO:0005576);|Cellular Component: cell wall (GO:0005618);|Biological Process: carbohydrate metabolic process (GO:0005975);|Molecular Function: polysaccharide binding (GO:0030247);|Molecular Function: glucan endo-1,3-beta-D-glucosidase activity (GO:0042973);|Cellular Comp…	--	--
unknown_sample_HQ_transcript_20025	13.0341	32.3401	14.0229	19.0417	4.43735	6.83782	2.26427	1.02067	1.3657	AIO10965.1	TPS02 [Liquidambar formosana]	Q6Q3H3.1	RecName: Full=(-)-germacrene D synthase	--	--	--	--	--	--	--	--	--	--	--	S	ENOG410YBXH	synthase	Molecular Function: magnesium ion binding (GO:0000287);|Cellular Component: cytoplasm (GO:0005737);|Biological Process: terpenoid biosynthetic process (GO:0016114);|Molecular Function: germacradienol synthase activity (GO:0034004);|Molecular Function: germacrene-D synthase activity (GO:0052577);	--	--
unknown_sample_HQ_transcript_20138	0.309734	0.500615	0.372119	0.715834	0.830993	0.457836	4.57383	2.75486	2.48303	CAN84058.1	hypothetical protein VITISV_036455 [Vitis vinifera]	Q9C5T4.2	RecName: Full=WRKY transcription factor 18; AltName: Full=WRKY DNA-binding protein 18; Short=AtWRKY18	--	--	--	--	--	--	--	--	--	--	--	K	ENOG41114E3	Transcription factor	Biological Process: response to molecule of bacterial origin (GO:0002237);|Molecular Function: DNA binding transcription factor activity (GO:0003700);|Cellular Component: nucleus (GO:0005634);|Biological Process: transcription, DNA-templated (GO:0006351);|Biological Process: response to salicylic acid (GO:0009751);|Biological Process: response to chitin (GO:0010200);|Biological Process: regulatio…	--	--
unknown_sample_HQ_transcript_20197	19.71	12.2562	15.8381	9.21694	20.6342	18.0296	33.5012	30.8555	32.3096	XP_008358594.1	PREDICTED: transcription factor bHLH35-like [Malus domestica]	Q2HIV9.1	RecName: Full=Transcription factor bHLH35; AltName: Full=Basic helix-loop-helix protein 35; Short=AtbHLH35; Short=bHLH 35; AltName: Full=Transcription factor EN 41; AltName: Full=bHLH transcription factor bHLH035	--	--	--	--	--	--	--	--	--	--	--	K	ENOG410YDYS	Transcription factor	Molecular Function: DNA binding (GO:0003677);|Cellular Component: nucleus (GO:0005634);|Biological Process: transcription, DNA-templated (GO:0006351);|Biological Process: regulation of transcription, DNA-templated (GO:0006355);|Molecular Function: protein dimerization activity (GO:0046983);	--	--
unknown_sample_HQ_transcript_20206	3.69385e-20	1.2787e-19	1.84203e-17	48.1996	9.20887e-25	1.4122e-23	7.7757e-26	1.14957e-18	3.70381e-21	AKN59245.1	polyprotein [Cnidium vein yellowing virus 2]	Q6EWG9.1	RecName: Full=RNA1 polyprotein; AltName: Full=Genome polyprotein B; AltName: Full=P1; Contains: RecName: Full=Protease cofactor; Contains: RecName: Full=Putative helicase; AltName: Full=Membrane-binding protein; AltName: Full=NTP-binding protein; Short=NTB; Contains: RecName: Full=Viral genome-linked protein; AltName: Full=VPg; Contains: RecName: Full=Picornain 3C-like protease; Short=3C-like pro…	--	--	--	--	--	--	--	--	--	--	--	--	--	--	Molecular Function: RNA binding (GO:0003723);|Molecular Function: RNA helicase activity (GO:0003724);|Molecular Function: RNA-directed 5'-3' RNA polymerase activity (GO:0003968);|Molecular Function: cysteine-type endopeptidase activity (GO:0004197);|Molecular Function: ATP binding (GO:0005524);|Biological Process: transcription, DNA-templated (GO:0006351);|Cellular Component: integral component o…	--	--
unknown_sample_HQ_transcript_20243	1.36797	0.408529	0.160149	1.13716	0.852817	0.100434	3.35206	3.90437	2.33287	--	--	--	--	--	--	--	--	--	--	--	--	--	--	--	--	--	--	--	--	--
unknown_sample_HQ_transcript_20251	9.6352	14.8057	9.86217	8.28155	3.31369	7.68895	3.0831	2.24402	3.12887	XP_021811353.1	F-box/LRR-repeat protein 2 [Prunus avium]	--	--	pper:PRUPE_ppa006391mg	K10268	FBXL2_20	F-box and leucine-rich repeat protein 2/20	--	--	KOG1947	Leucine rich repeat proteins, some proteins contain F-box	[R]	POORLY CHARACTERIZED	General function prediction only	S	ENOG410XQ54	F-box and leucine-rich repeat protein	--	--	--
unknown_sample_HQ_transcript_20279	5.16568	3.92144	5.76657	7.19572	7.30543	3.21971	13.4884	9.84843	11.9942	XP_018809025.1	PREDICTED: uncharacterized protein LOC108982179 [Juglans regia]	--	--	--	--	--	--	--	--	--	--	--	--	--	S	ENOG410Y00J	NA	--	--	--
unknown_sample_HQ_transcript_20319	7.53019	4.75447	7.73578	10.2002	11.6449	20.2686	4.77414	3.76865	5.08211	ANK57462.1	omega-3 fatty acid desaturase [Paeonia delavayi]	P48620.1	RecName: Full=Omega-3 fatty acid desaturase, chloroplastic; Flags: Precursor	vvi:100247097	K10257	FAD3, FAD7, FAD8, desB	acyl-lipid omega-3 desaturase	--	--	--	--	--	--	--	I	COG3239	linoleoyl-CoA desaturase activity	Biological Process: unsaturated fatty acid biosynthetic process (GO:0006636);|Molecular Function: oxidoreductase activity, acting on paired donors, with oxidation of a pair of donors resulting in the reduction of molecular oxygen to two molecules of water (GO:0016717);|Cellular Component: chloroplast membrane (GO:0031969);	--	--
unknown_sample_HQ_transcript_20380	4.38307	4.74072	2.23677	4.43121	2.91133	2.30081	0.689856	0.812003	0.767957	--	--	--	--	--	--	--	--	--	--	--	--	--	--	--	--	--	--	--	--	--
unknown_sample_HQ_transcript_20425	3.08386	3.07919	3.31597	2.085	5.05036	2.90393	5.47232	8.31659	7.28951	XP_023883334.1	glucan endo-1,3-beta-glucosidase [Quercus suber]	P52409.1	RecName: Full=Glucan endo-1,3-beta-glucosidase; AltName: Full=(1->3)-beta-glucan endohydrolase; Short=(1->3)-beta-glucanase; AltName: Full=Beta-1,3-endoglucanase; Flags: Precursor	--	--	--	--	--	--	--	--	--	--	--	G	ENOG410YCVQ	glucan endo-1-3-beta-glucosidase	Biological Process: carbohydrate metabolic process (GO:0005975);|Biological Process: defense response (GO:0006952);|Molecular Function: glucan endo-1,3-beta-D-glucosidase activity (GO:0042973);	--	--
unknown_sample_HQ_transcript_20446	0.00612179	5.18446e-07	0.254372	1.0397	0.256519	1.85332	0.159284	0.0661035	0.000113298	XP_018826576.1	PREDICTED: probable methyltransferase PMT2 [Juglans regia]	B9DFI7.2	RecName: Full=Probable methyltransferase PMT2	--	--	--	--	--	--	--	--	--	--	--	S	ENOG410YD4N	Methyltransferase	Cellular Component: Golgi membrane (GO:0000139);|Cellular Component: cytoplasm (GO:0005737);|Cellular Component: endosome (GO:0005768);|Cellular Component: Golgi apparatus (GO:0005794);|Cellular Component: trans-Golgi network (GO:0005802);|Molecular Function: S-adenosylmethionine-dependent methyltransferase activity (GO:0008757);|Cellular Component: membrane (GO:0016020);|Cellular Component: inte…	--	--
unknown_sample_HQ_transcript_20478	6.8769	7.04785	6.0989	5.30898	9.43946	5.51255	15.9289	10.9969	15.7503	XP_018817335.1	PREDICTED: transmembrane protein 53 [Juglans regia]	Q9D0Z3.1	RecName: Full=Transmembrane protein 53	--	--	--	--	--	--	KOG2521	Uncharacterized conserved protein	[S]	POORLY CHARACTERIZED	Function unknown	S	ENOG4111184	transmembrane protein 53	Cellular Component: integral component of membrane (GO:0016021);	--	--
unknown_sample_HQ_transcript_20660	4.64388	4.11731	3.42912	4.37653	5.59903	2.22182	10.0018	8.00601	10.5465	XP_021687032.1	xyloglucan galactosyltransferase XLT2-like [Hevea brasiliensis]	F4K6F1.1	RecName: Full=Xyloglucan galactosyltransferase XLT2; AltName: Full=Glycosyltransferase 18; Short=AtGT18; AltName: Full=Protein XYLOGLUCAN L-SIDE CHAIN GALACTOSYLTRANSFERASE POSITION 2	--	--	--	--	--	--	KOG1021	Acetylglucosaminyltransferase EXT1/exostosin 1	[GMW]	METABOLISM|CELLULAR PROCESSES AND SIGNALING|CELLULAR PROCESSES AND SIGNALING	Carbohydrate transport and metabolism |Cell wall/membrane/envelope biogenesis |Extracellular structures	S	ENOG410XTFH	Exostosin	Cellular Component: Golgi membrane (GO:0000139);|Cellular Component: Golgi apparatus (GO:0005794);|Biological Process: protein glycosylation (GO:0006486);|Molecular Function: galactosyltransferase activity (GO:0008378);|Biological Process: xyloglucan biosynthetic process (GO:0009969);|Cellular Component: integral component of membrane (GO:0016021);	--	--
unknown_sample_HQ_transcript_2071	1.04301	2.16452	0.845118	2.77148	4.5092	3.59855	20.5764	12.8014	11.6562	OVA03304.1	hypothetical protein BVC80_517g5 [Macleaya cordata]	--	--	--	--	--	--	--	--	--	--	--	--	--	S	ENOG410Y00J	NA	--	--	--
unknown_sample_HQ_transcript_2076	2.12367	2.59244	3.3768	3.74212	10.4345	4.99315	16.4242	13.5911	13.7634	OWM65074.1	hypothetical protein CDL15_Pgr028792 [Punica granatum]	F4JN35.1	RecName: Full=Protein NTM1-like 9; AltName: Full=Calmodulin-binding NAC protein	--	--	--	--	--	--	--	--	--	--	--	S	ENOG410ZJIT	nac domain	Molecular Function: DNA binding transcription factor activity (GO:0003700);|Molecular Function: calmodulin binding (GO:0005516);|Cellular Component: nucleus (GO:0005634);|Cellular Component: endoplasmic reticulum membrane (GO:0005789);|Cellular Component: plasma membrane (GO:0005886);|Biological Process: transcription, DNA-templated (GO:0006351);|Biological Process: regulation of transcription, D…	--	--
unknown_sample_HQ_transcript_2087	1.10095e-22	3.67151e-15	4.2502e-08	2.39789e-12	9.13806e-28	5.58884e-09	1.20028	0.397665	1.88923e-10	NP_620620.2	polyprotien 2 [Cycas necrotic stunt virus]	Q8QVU9.2	RecName: Full=RNA2 polyprotein; AltName: Full=P2; Contains: RecName: Full=Protein 2A; Short=P2A; Contains: RecName: Full=Movement protein; AltName: Full=2B-MP; Contains: RecName: Full=Coat protein; AltName: Full=2C-CP	--	--	--	--	--	--	--	--	--	--	--	--	--	--	Molecular Function: structural molecule activity (GO:0005198);|Cellular Component: viral capsid (GO:0019028);|Cellular Component: host cell plasmodesma (GO:0044219);|Biological Process: transport of virus in host, cell to cell (GO:0046740);	--	--
unknown_sample_HQ_transcript_209	33.501	35.7837	26.4197	0.0107923	0.00120661	0.006412	6.31927e-12	32.3059	30.1137	AKN59245.1	polyprotein [Cnidium vein yellowing virus 2]	Q6EWG9.1	RecName: Full=RNA1 polyprotein; AltName: Full=Genome polyprotein B; AltName: Full=P1; Contains: RecName: Full=Protease cofactor; Contains: RecName: Full=Putative helicase; AltName: Full=Membrane-binding protein; AltName: Full=NTP-binding protein; Short=NTB; Contains: RecName: Full=Viral genome-linked protein; AltName: Full=VPg; Contains: RecName: Full=Picornain 3C-like protease; Short=3C-like pro…	--	--	--	--	--	--	--	--	--	--	--	--	--	--	Molecular Function: RNA binding (GO:0003723);|Molecular Function: RNA helicase activity (GO:0003724);|Molecular Function: RNA-directed 5'-3' RNA polymerase activity (GO:0003968);|Molecular Function: cysteine-type endopeptidase activity (GO:0004197);|Molecular Function: ATP binding (GO:0005524);|Biological Process: transcription, DNA-templated (GO:0006351);|Cellular Component: integral component o…	--	--
unknown_sample_HQ_transcript_20985	6.28349	7.50019	6.51369	7.63839	6.0817	5.41775	2.72436	3.12099	2.15534	XP_002285105.1	PREDICTED: isoflavone 2'-hydroxylase [Vitis vinifera]	P93147.2	RecName: Full=Isoflavone 2'-hydroxylase; AltName: Full=CYP GE-3; AltName: Full=Cytochrome P450 81E1; AltName: Full=Cytochrome P450 91A4	--	--	--	--	--	--	KOG0156	Cytochrome P450 CYP2 subfamily	[Q]	METABOLISM	Secondary metabolites biosynthesis, transport and catabolism	Q	COG2124	Cytochrome p450	Molecular Function: iron ion binding (GO:0005506);|Cellular Component: membrane (GO:0016020);|Molecular Function: heme binding (GO:0020037);|Molecular Function: isoflavone 2'-hydroxylase activity (GO:0033773);	--	--
unknown_sample_HQ_transcript_21051	1.28229	1.80989	1.41299	3.91695	4.42931	3.38814	10.0345	9.35586	7.62134	XP_011467402.1	PREDICTED: pollen-specific leucine-rich repeat extensin-like protein 1 [Fragaria vesca subsp. vesca]	--	--	--	--	--	--	--	--	--	--	--	--	--	S	ENOG410ZEZ6	NA	--	--	--
unknown_sample_HQ_transcript_21180	3.48796	9.71426	6.6775	7.15221	3.29941	6.64172	0.854212	2.36929	4.25586	XP_023893553.1	probable E3 ubiquitin-protein ligase HIP1 [Quercus suber]	Q7XTV7.2	RecName: Full=Probable E3 ubiquitin-protein ligase HIP1; AltName: Full=HAL3-interacting protein 1; Short=OsHIP1; AltName: Full=RING-H2 finger HIP1; AltName: Full=RING-type E3 ubiquitin transferase HIP1	--	--	--	--	--	--	KOG0800	FOG: Predicted E3 ubiquitin ligase	[O]	CELLULAR PROCESSES AND SIGNALING	Posttranslational modification, protein turnover, chaperones	O	ENOG41121N2	zinc ion binding	Biological Process: regulation of growth (GO:0040008);|Biological Process: proteasome-mediated ubiquitin-dependent protein catabolic process (GO:0043161);|Molecular Function: metal ion binding (GO:0046872);|Molecular Function: ubiquitin protein ligase activity (GO:0061630);	--	--
unknown_sample_HQ_transcript_21191	6.96312	20.329	15.2899	23.2714	33.6587	26.209	56.8375	55.6217	63.8857	XP_015889291.1	protein ALP1-like [Ziziphus jujuba]	Q9M2U3.1	RecName: Full=Protein ALP1-like	--	--	--	--	--	--	KOG4585	Predicted transposase	[L]	INFORMATION STORAGE AND PROCESSING	Replication, recombination and repair	S	ENOG411206Y	transposon protein	Molecular Function: nuclease activity (GO:0004518);|Cellular Component: nucleus (GO:0005634);|Molecular Function: metal ion binding (GO:0046872);	--	--
unknown_sample_HQ_transcript_21253	4.28388	2.23202	1.32957	2.34715	1.46562	3.81523	0.504988	0.729708	0.229524	--	--	--	--	--	--	--	--	--	--	--	--	--	--	--	--	--	--	--	--	--
unknown_sample_HQ_transcript_2146	7.43232e-17	9.6417e-14	6.12742e-07	92.3665	7.3865e-08	0.00775598	1.75815e-06	3.48503e-08	4.78803e-12	AKN59245.1	polyprotein [Cnidium vein yellowing virus 2]	Q6EWG9.1	RecName: Full=RNA1 polyprotein; AltName: Full=Genome polyprotein B; AltName: Full=P1; Contains: RecName: Full=Protease cofactor; Contains: RecName: Full=Putative helicase; AltName: Full=Membrane-binding protein; AltName: Full=NTP-binding protein; Short=NTB; Contains: RecName: Full=Viral genome-linked protein; AltName: Full=VPg; Contains: RecName: Full=Picornain 3C-like protease; Short=3C-like pro…	--	--	--	--	--	--	--	--	--	--	--	--	--	--	Molecular Function: RNA binding (GO:0003723);|Molecular Function: RNA helicase activity (GO:0003724);|Molecular Function: RNA-directed 5'-3' RNA polymerase activity (GO:0003968);|Molecular Function: cysteine-type endopeptidase activity (GO:0004197);|Molecular Function: ATP binding (GO:0005524);|Biological Process: transcription, DNA-templated (GO:0006351);|Cellular Component: integral component o…	--	--
unknown_sample_HQ_transcript_21561	4.25665	5.30194	2.88145	4.70204	2.42647	3.39864	0.417173	0.481017	1.98554	XP_010271797.1	PREDICTED: tyrosine decarboxylase 1-like [Nelumbo nucifera]	P54768.1	RecName: Full=Tyrosine/DOPA decarboxylase 1; Includes: RecName: Full=DOPA decarboxylase; Short=DDC; Includes: RecName: Full=Tyrosine decarboxylase	--	--	--	--	--	--	KOG0628	Aromatic-L-amino-acid/L-histidine decarboxylase	[E]	METABOLISM	Amino acid transport and metabolism	E	COG0076	decarboxylase	Molecular Function: aromatic-L-amino-acid decarboxylase activity (GO:0004058);|Molecular Function: tyrosine decarboxylase activity (GO:0004837);|Biological Process: cellular amino acid metabolic process (GO:0006520);|Molecular Function: pyridoxal phosphate binding (GO:0030170);	--	--
unknown_sample_HQ_transcript_2158	0.0784483	0.18898	0.00447344	1.16325e-06	2.20159e-14	1.55414e-05	49.2748	67.5346	7.28469e-06	NP_620620.2	polyprotien 2 [Cycas necrotic stunt virus]	Q8QVU9.2	RecName: Full=RNA2 polyprotein; AltName: Full=P2; Contains: RecName: Full=Protein 2A; Short=P2A; Contains: RecName: Full=Movement protein; AltName: Full=2B-MP; Contains: RecName: Full=Coat protein; AltName: Full=2C-CP	--	--	--	--	--	--	--	--	--	--	--	--	--	--	Molecular Function: structural molecule activity (GO:0005198);|Cellular Component: viral capsid (GO:0019028);|Cellular Component: host cell plasmodesma (GO:0044219);|Biological Process: transport of virus in host, cell to cell (GO:0046740);	--	--
unknown_sample_HQ_transcript_216	33.3079	27.0244	20.1406	3.60042	5.15353e-09	8.94271e-08	5.96255e-07	29.9479	27.3878	AKN59245.1	polyprotein [Cnidium vein yellowing virus 2]	Q6EWG9.1	RecName: Full=RNA1 polyprotein; AltName: Full=Genome polyprotein B; AltName: Full=P1; Contains: RecName: Full=Protease cofactor; Contains: RecName: Full=Putative helicase; AltName: Full=Membrane-binding protein; AltName: Full=NTP-binding protein; Short=NTB; Contains: RecName: Full=Viral genome-linked protein; AltName: Full=VPg; Contains: RecName: Full=Picornain 3C-like protease; Short=3C-like pro…	--	--	--	--	--	--	--	--	--	--	--	--	--	--	Molecular Function: RNA binding (GO:0003723);|Molecular Function: RNA helicase activity (GO:0003724);|Molecular Function: RNA-directed 5'-3' RNA polymerase activity (GO:0003968);|Molecular Function: cysteine-type endopeptidase activity (GO:0004197);|Molecular Function: ATP binding (GO:0005524);|Biological Process: transcription, DNA-templated (GO:0006351);|Cellular Component: integral component o…	--	--
unknown_sample_HQ_transcript_2164	2.95193	4.08012	2.89524	3.90827	2.55309	3.35077	8.74421	7.46061	5.05204	XP_021977297.1	dehydration-responsive element-binding protein 2A-like [Helianthus annuus]	Q5W6R4.2	RecName: Full=Dehydration-responsive element-binding protein 2B; Short=OsDREB2B	--	--	--	--	--	--	--	--	--	--	--	K	ENOG410YKCQ	dehydration-responsive element-binding protein	Molecular Function: DNA binding (GO:0003677);|Molecular Function: DNA binding transcription factor activity (GO:0003700);|Cellular Component: nucleus (GO:0005634);|Biological Process: transcription, DNA-templated (GO:0006351);|Biological Process: response to heat (GO:0009408);|Biological Process: response to water deprivation (GO:0009414);|Biological Process: response to salt stress (GO:0009651);…	--	--
unknown_sample_HQ_transcript_21654	5.66009	2.41806	3.95247	2.47359	5.60989	5.43873	1.05472	1.6298	1.08503	XP_024018940.1	cytochrome P450 CYP72A219 [Morus notabilis]	H2DH21.1	RecName: Full=Cytochrome P450 CYP72A219; AltName: Full=Cytochrome P450 CYP72A129	--	--	--	--	--	--	KOG0157	Cytochrome P450 CYP4/CYP19/CYP26 subfamilies	[QI]	METABOLISM|METABOLISM	Secondary metabolites biosynthesis, transport and catabolism |Lipid transport and metabolism	Q	COG2124	Cytochrome p450	Molecular Function: monooxygenase activity (GO:0004497);|Molecular Function: iron ion binding (GO:0005506);|Cellular Component: integral component of membrane (GO:0016021);|Molecular Function: oxidoreductase activity, acting on paired donors, with incorporation or reduction of molecular oxygen (GO:0016705);|Molecular Function: heme binding (GO:0020037);	--	--
unknown_sample_HQ_transcript_21663	8.72516	11.2846	2.23684	4.35614	7.45662	10.4283	18.1365	40.5338	20.8407	XP_021616672.1	BAG family molecular chaperone regulator 2 [Manihot esculenta]	Q0WUQ1.1	RecName: Full=BAG family molecular chaperone regulator 1; AltName: Full=Bcl-2-associated athanogene 1	--	--	--	--	--	--	KOG4361	BCL2-associated athanogene-like proteins and related BAG family chaperone regulators	[T]	CELLULAR PROCESSES AND SIGNALING	Signal transduction mechanisms	O	ENOG4111WNH	BCL-2-associated athanogene	Cellular Component: nucleus (GO:0005634);|Cellular Component: mitochondrion (GO:0005739);|Cellular Component: cytosol (GO:0005829);|Molecular Function: chaperone binding (GO:0051087);|Biological Process: cytoplasm protein quality control by the ubiquitin-proteasome system (GO:0071629);	--	--
unknown_sample_HQ_transcript_21861	21.8016	23.796	21.2984	21.2581	26.7663	17.8444	7.90839	11.0311	8.11147	XP_002307027.3	LOW QUALITY PROTEIN: aspartic proteinase [Populus trichocarpa]	Q42456.2	RecName: Full=Aspartic proteinase oryzasin-1; Flags: Precursor	pop:POPTR_0013s00380g	K08245	E3.4.23.40	phytepsin	--	--	KOG1339	Aspartyl protease	[O]	CELLULAR PROCESSES AND SIGNALING	Posttranslational modification, protein turnover, chaperones	O	ENOG410XNV7	aspartic	Molecular Function: aspartic-type endopeptidase activity (GO:0004190);|Cellular Component: vacuole (GO:0005773);|Biological Process: proteolysis (GO:0006508);|Biological Process: lipid metabolic process (GO:0006629);|Biological Process: protein catabolic process (GO:0030163);	--	--
unknown_sample_HQ_transcript_21911	14.9081	8.93622	9.93777	23.1289	33.8191	0.914843	58.7102	44.5467	52.7992	XP_002278060.1	PREDICTED: probable receptor-like protein kinase At5g24010 [Vitis vinifera]	Q9FLW0.1	RecName: Full=Probable receptor-like protein kinase At5g24010; Flags: Precursor	--	--	--	--	--	--	--	--	--	--	--	S	ENOG410YBMU	receptor-like protein kinase	--	--	--
unknown_sample_HQ_transcript_21949	2.17914	7.30839	4.23789	2.81389	5.89512	2.30026	0.0645627	1.84044	1.43987	XP_002272757.1	PREDICTED: synaptotagmin-2 [Vitis vinifera]	Q9SKR2.2	RecName: Full=Synaptotagmin-1; AltName: Full=NTMC2T1.1; AltName: Full=Synaptotagmin A	--	--	--	--	--	--	KOG1012	Ca2+-dependent lipid-binding protein CLB1/vesicle protein vp115/Granuphilin A, contains C2 domain	[R]	POORLY CHARACTERIZED	General function prediction only	S	COG5038	Domain-Containing protein	Cellular Component: plasma membrane (GO:0005886);|Biological Process: lipid transport (GO:0006869);|Biological Process: endocytosis (GO:0006897);|Molecular Function: lipid binding (GO:0008289);|Cellular Component: endosome membrane (GO:0010008);|Cellular Component: integral component of membrane (GO:0016021);|Biological Process: viral process (GO:0016032);|Molecular Function: metal ion binding (G…	--	--
unknown_sample_HQ_transcript_2201	2.17064	2.31461	2.23823	2.97584	2.85074	3.31034	7.26628	5.54557	6.06653	XP_010655205.1	PREDICTED: uncharacterized protein LOC100245966 [Vitis vinifera]	--	--	--	--	--	--	--	--	--	--	--	--	--	S	ENOG410ZUB6	NA	--	--	--
unknown_sample_HQ_transcript_2213	0.711575	1.55242	1.27062	2.20238	3.72515	1.35982	7.3122	5.96143	5.34085	XP_007221485.1	probable protein phosphatase 2C 49 [Prunus persica]	Q9FYN7.1	RecName: Full=Probable protein phosphatase 2C 2; Short=OsPP2C02	pper:PRUPE_ppa006733mg	K14803	PTC2_3	protein phosphatase PTC2/3	--	--	KOG0698	Serine/threonine protein phosphatase	[T]	CELLULAR PROCESSES AND SIGNALING	Signal transduction mechanisms	T	COG0631	Phosphatase	Molecular Function: protein serine/threonine phosphatase activity (GO:0004722);|Molecular Function: metal ion binding (GO:0046872);	--	--
unknown_sample_HQ_transcript_2214	1.44127	4.12642	1.55026	2.12861	1.59749	1.87557	4.46982	5.99213	6.30896	XP_022773559.1	SUN domain-containing protein 4-like [Durio zibethinus]	Q54MI3.1	RecName: Full=SUN domain-containing protein 2; Flags: Precursor	--	--	--	--	--	--	KOG1396	Uncharacterized conserved protein	[S]	POORLY CHARACTERIZED	Function unknown	S	ENOG41116S0	SUN domain containing ossification factor	Biological Process: mitotic cytokinesis (GO:0000281);|Cellular Component: nucleus (GO:0005634);|Cellular Component: cytoplasm (GO:0005737);|Cellular Component: vacuole (GO:0005773);|Cellular Component: integral component of membrane (GO:0016021);|Biological Process: culmination involved in sorocarp development (GO:0031154);|Cellular Component: nuclear membrane (GO:0031965);	--	--
unknown_sample_HQ_transcript_22151	0.0658087	1.52509	1.47093	0.628138	2.84495	0.666269	6.91694e-10	1.55088e-07	0.154367	XP_023873703.1	NEDD8 ultimate buster 1 [Quercus suber]	P54729.2	RecName: Full=NEDD8 ultimate buster 1; AltName: Full=Negative regulator of ubiquitin-like proteins 1; AltName: Full=Protein BS4	--	--	--	--	--	--	KOG2561	Adaptor protein NUB1, contains UBA domain	[OT]	CELLULAR PROCESSES AND SIGNALING|CELLULAR PROCESSES AND SIGNALING	Posttranslational modification, protein turnover, chaperones |Signal transduction mechanisms	K	ENOG410ZK3P	Negative regulator of ubiquitin-like proteins 1	Cellular Component: nucleus (GO:0005634);|Cellular Component: nucleolus (GO:0005730);|Cellular Component: cytosol (GO:0005829);|Biological Process: ubiquitin-dependent protein catabolic process (GO:0006511);|Biological Process: protein ubiquitination (GO:0016567);|Biological Process: positive regulation of proteasomal ubiquitin-dependent protein catabolic process (GO:0032436);	--	--
unknown_sample_HQ_transcript_22154	19.8693	26.7531	23.9912	39.3023	21.7479	21.6281	12.0585	6.29152	7.44395	--	--	--	--	--	--	--	--	--	--	--	--	--	--	--	--	--	--	--	--	--
unknown_sample_HQ_transcript_22240	5.38885	8.80514	5.30422	8.2875	6.1206	5.70959	2.23569	2.52313	3.94439	XP_012461991.1	PREDICTED: probable pectinesterase 29 [Gossypium raimondii]	Q4PSN0.1	RecName: Full=Probable pectinesterase 29; Short=PE 29; AltName: Full=Pectin methylesterase 29; Short=AtPME29; Flags: Precursor	--	--	--	--	--	--	--	--	--	--	--	G	COG4677	pectinesterase	Cellular Component: extracellular region (GO:0005576);|Cellular Component: cell wall (GO:0005618);|Molecular Function: pectinesterase activity (GO:0030599);|Biological Process: cell wall modification (GO:0042545);|Molecular Function: aspartyl esterase activity (GO:0045330);|Biological Process: pectin catabolic process (GO:0045490);	--	--
unknown_sample_HQ_transcript_22267	5.74641	4.80867	4.21383	4.80865	5.34611	5.38889	11.4896	11.6211	11.0619	PSS08235.1	Serine/threonine-protein kinase [Actinidia chinensis var. chinensis]	Q9SII6.2	RecName: Full=Probable serine/threonine-protein kinase PIX13	--	--	--	--	--	--	KOG1187	Serine/threonine protein kinase	[T]	CELLULAR PROCESSES AND SIGNALING	Signal transduction mechanisms	T	COG0515	Serine Threonine protein kinase	--	--	--
unknown_sample_HQ_transcript_22348	265.905	254.24	192.475	2.46792	0.137541	5.33125e-06	2.06996	377.008	487.843	AKN59248.1	polyprotein [Lychnis mottle virus]	--	--	--	--	--	--	--	--	--	--	--	--	--	--	--	--	--	--	--
unknown_sample_HQ_transcript_22358	6.88786	6.71516	8.16497	5.03324	7.93961	0.000589685	21.784	13.711	13.8311	ANK57462.1	omega-3 fatty acid desaturase [Paeonia delavayi]	P48620.1	RecName: Full=Omega-3 fatty acid desaturase, chloroplastic; Flags: Precursor	vvi:100247097	K10257	FAD3, FAD7, FAD8, desB	acyl-lipid omega-3 desaturase	--	--	--	--	--	--	--	I	COG3239	linoleoyl-CoA desaturase activity	Biological Process: unsaturated fatty acid biosynthetic process (GO:0006636);|Molecular Function: oxidoreductase activity, acting on paired donors, with oxidation of a pair of donors resulting in the reduction of molecular oxygen to two molecules of water (GO:0016717);|Cellular Component: chloroplast membrane (GO:0031969);	--	--
unknown_sample_HQ_transcript_2236	1.21037	1.60583	1.05862	2.28266	2.52619	0.553002	4.30262	4.49792	4.93193	XP_018826219.1	PREDICTED: receptor-like protein 12 [Juglans regia]	Q9C9H7.2	RecName: Full=Receptor-like protein 12; Short=AtRLP12; Flags: Precursor	--	--	--	--	--	--	KOG0619	FOG: Leucine rich repeat	[R]	POORLY CHARACTERIZED	General function prediction only	S	COG4886	leucine Rich Repeat	Cellular Component: plasma membrane (GO:0005886);|Cellular Component: integral component of membrane (GO:0016021);	--	--
unknown_sample_HQ_transcript_2240	1.14131e-10	4.49397e-11	6.90706e-18	8.89873e-21	8.97325e-29	5.68776e-07	6.07094	10.3889	1.82562e-16	NP_620620.2	polyprotien 2 [Cycas necrotic stunt virus]	Q8QVU9.2	RecName: Full=RNA2 polyprotein; AltName: Full=P2; Contains: RecName: Full=Protein 2A; Short=P2A; Contains: RecName: Full=Movement protein; AltName: Full=2B-MP; Contains: RecName: Full=Coat protein; AltName: Full=2C-CP	--	--	--	--	--	--	--	--	--	--	--	--	--	--	Molecular Function: structural molecule activity (GO:0005198);|Cellular Component: viral capsid (GO:0019028);|Cellular Component: host cell plasmodesma (GO:0044219);|Biological Process: transport of virus in host, cell to cell (GO:0046740);	--	--
unknown_sample_HQ_transcript_2249	2.27994	3.52663	1.48454	1.53299	2.71522	5.54233	0.0324009	0.611892	0.77633	XP_008349848.1	PREDICTED: polyadenylate-binding protein RBP45-like, partial [Malus domestica]	Q93W34.1	RecName: Full=Polyadenylate-binding protein RBP45C; Short=Poly(A)-binding protein RBP45C; AltName: Full=RNA-binding protein 45C; Short=AtRBP45C	--	--	--	--	--	--	KOG0118	FOG: RRM domain	[R]	POORLY CHARACTERIZED	General function prediction only	S	COG0724	Rna-binding protein	Molecular Function: mRNA binding (GO:0003729);|Cellular Component: nucleus (GO:0005634);|Cellular Component: cytosol (GO:0005829);|Biological Process: mRNA processing (GO:0006397);|Molecular Function: poly(A) binding (GO:0008143);	--	--
unknown_sample_HQ_transcript_22652	2.56813e-05	0.0054815	0.00459247	0.512938	1.7222	0.561685	6.45714	1.76253	3.06976	RLM79072.1	casein kinase I isoform alpha isoform X1 [Panicum miliaceum]	--	--	--	--	--	--	--	--	--	--	--	--	--	--	--	--	--	--	--
unknown_sample_HQ_transcript_22754	2.73537	6.97286	0.373075	3.71946	2.87886	2.09524e-05	19.5245	7.54	16.409	XP_002276631.1	PREDICTED: probable protein phosphatase 2C 38 [Vitis vinifera]	Q9LHJ9.1	RecName: Full=Probable protein phosphatase 2C 38; Short=AtPP2C38	vvi:100241474	K01102	PDP	pyruvate dehydrogenase phosphatase	--	--	KOG0700	Protein phosphatase 2C/pyruvate dehydrogenase (lipoamide) phosphatase	[T]	CELLULAR PROCESSES AND SIGNALING	Signal transduction mechanisms	T	COG0631	Phosphatase	Molecular Function: protein serine/threonine phosphatase activity (GO:0004722);|Cellular Component: plasma membrane (GO:0005886);|Molecular Function: metal ion binding (GO:0046872);|Biological Process: negative regulation of defense response to bacterium (GO:1900425);	--	--
unknown_sample_HQ_transcript_22766	2.33138	5.27099	3.42806	4.81956	3.79933	2.74604	11.1984	8.79296	7.73321	RLM79072.1	casein kinase I isoform alpha isoform X1 [Panicum miliaceum]	--	--	--	--	--	--	--	--	--	--	--	--	--	--	--	--	--	--	--
unknown_sample_HQ_transcript_22842	3.8427e-07	2.3733	1.98209	1.80458	1.36746	1.20296	4.08355	8.51659	3.25974	XP_010656282.1	PREDICTED: ninja-family protein mc410 isoform X2 [Vitis vinifera]	Q53HY2.1	RecName: Full=Ninja-family protein mc410	--	--	--	--	--	--	--	--	--	--	--	S	ENOG411297C	ninja-family protein	Cellular Component: nucleus (GO:0005634);|Biological Process: signal transduction (GO:0007165);	--	--
unknown_sample_HQ_transcript_22874	0.750788	0.862638	3.60842	2.31961	2.94855	1.0467	7.01391	6.78998	4.28942	XP_002265244.1	PREDICTED: ALA-interacting subunit 3 [Vitis vinifera]	Q9SLK2.1	RecName: Full=ALA-interacting subunit 3; Short=AtALIS3	--	--	--	--	--	--	KOG2952	Cell cycle control protein	[DKT]	CELLULAR PROCESSES AND SIGNALING|INFORMATION STORAGE AND PROCESSING|CELLULAR PROCESSES AND SIGNALING	Cell cycle control, cell division, chromosome partitioning |Transcription |Signal transduction mechanisms	DKT	COG5035	Cell cycle control protein	Cellular Component: Golgi membrane (GO:0000139);|Cellular Component: endoplasmic reticulum membrane (GO:0005789);|Cellular Component: integral component of membrane (GO:0016021);|Cellular Component: late endosome membrane (GO:0031902);	--	--
unknown_sample_HQ_transcript_23257	0.179121	0.507429	0.23047	0.119077	1.34103e-30	1.60346e-24	3.25812e-22	6.06736	6.55305	AKN59248.1	polyprotein [Lychnis mottle virus]	--	--	--	--	--	--	--	--	--	--	--	--	--	--	--	--	--	--	--
unknown_sample_HQ_transcript_23270	5.9894	3.51656	2.40779	3.76679	9.79848	2.80312	17.6062	10.9344	12.6559	CAN81650.1	hypothetical protein VITISV_003752 [Vitis vinifera]	Q9SVG4.2	RecName: Full=Berberine bridge enzyme-like 19; Short=AtBBE-like 19; Short=AtBBE-like 20; AltName: Full=Reticuline oxidase-like protein; Flags: Precursor	--	--	--	--	--	--	--	--	--	--	--	C	COG0277	FAD linked oxidase domain protein	Cellular Component: mitochondrion (GO:0005739);|Cellular Component: vacuole (GO:0005773);|Cellular Component: cytosol (GO:0005829);|Cellular Component: plasma membrane (GO:0005886);|Biological Process: response to oxidative stress (GO:0006979);|Cellular Component: plant-type cell wall (GO:0009505);|Cellular Component: plasmodesma (GO:0009506);|Molecular Function: oxidoreductase activity, acting o…	--	--
unknown_sample_HQ_transcript_23291	7.88517	7.82375	2.43774	3.32522	4.30374	2.95695	16.5174	14.5066	16.1707	XP_021278523.1	beta-amyrin 28-oxidase [Herrania umbratica]	I7C6E8.1	RecName: Full=Beta-amyrin 28-oxidase; AltName: Full=Cytochrome P450 CYP716A52v2	--	--	--	--	--	--	KOG0157	Cytochrome P450 CYP4/CYP19/CYP26 subfamilies	[QI]	METABOLISM|METABOLISM	Secondary metabolites biosynthesis, transport and catabolism |Lipid transport and metabolism	Q	COG2124	Cytochrome p450	Molecular Function: monooxygenase activity (GO:0004497);|Molecular Function: iron ion binding (GO:0005506);|Cellular Component: integral component of membrane (GO:0016021);|Molecular Function: oxidoreductase activity, acting on paired donors, with incorporation or reduction of molecular oxygen (GO:0016705);|Molecular Function: heme binding (GO:0020037);	--	--
unknown_sample_HQ_transcript_23295	6.32831	6.82578	8.00718	5.61988	3.30811	8.95807	0.767257	2.18526	2.91976	XP_002518922.1	protein IQ-DOMAIN 1 [Ricinus communis]	Q9SF32.1	RecName: Full=Protein IQ-DOMAIN 1	--	--	--	--	--	--	--	--	--	--	--	S	ENOG410YBUU	IQ calmodulin-binding motif domain containing protein, expressed	Molecular Function: calmodulin binding (GO:0005516);|Cellular Component: nucleus (GO:0005634);|Cellular Component: cytoplasm (GO:0005737);|Cellular Component: microtubule (GO:0005874);|Molecular Function: microtubule binding (GO:0008017);	--	--
unknown_sample_HQ_transcript_23338	9.50309	6.29624	6.33043	2.18292	0.627392	1.64208	3.16871	5.34793	3.18497	XP_018836251.1	PREDICTED: thiamine-repressible mitochondrial transport protein THI74-like [Juglans regia]	Q8R314.1	RecName: Full=Solute carrier family 35 member F5	vvi:100257594	K15289	SLC35F5	solute carrier family 35, member F5	--	--	KOG2765	Predicted membrane protein	[S]	POORLY CHARACTERIZED	Function unknown	EG	COG0697	membrane	Cellular Component: integral component of membrane (GO:0016021);	--	--
unknown_sample_HQ_transcript_23443	8.85252	7.70784	1.36735	6.16872	6.33597	3.15296e-05	21.2725	13.243	15.4	XP_002276631.1	PREDICTED: probable protein phosphatase 2C 38 [Vitis vinifera]	Q9LHJ9.1	RecName: Full=Probable protein phosphatase 2C 38; Short=AtPP2C38	vvi:100241474	K01102	PDP	pyruvate dehydrogenase phosphatase	--	--	KOG0700	Protein phosphatase 2C/pyruvate dehydrogenase (lipoamide) phosphatase	[T]	CELLULAR PROCESSES AND SIGNALING	Signal transduction mechanisms	T	COG0631	Phosphatase	Molecular Function: protein serine/threonine phosphatase activity (GO:0004722);|Cellular Component: plasma membrane (GO:0005886);|Molecular Function: metal ion binding (GO:0046872);|Biological Process: negative regulation of defense response to bacterium (GO:1900425);	--	--
unknown_sample_HQ_transcript_23490	14.6017	16.7872	13.3343	13.4144	8.48811	8.33887	3.99044	5.19499	4.96848	--	--	--	--	--	--	--	--	--	--	--	--	--	--	--	--	--	--	--	--	--
unknown_sample_HQ_transcript_23766	9.52412e-21	5.61122e-20	2.3187e-12	22.5978	5.81534e-13	7.54238e-13	3.58261e-20	5.48282e-17	7.56636e-15	AKN59246.1	polyprotein [Cnidium vein yellowing virus 2]	--	--	--	--	--	--	--	--	--	--	--	--	--	--	--	--	--	--	--
unknown_sample_HQ_transcript_2383	312.052	248.946	210.093	0.000571404	0.1801	0.279864	0.207981	272.779	345.279	AKN59245.1	polyprotein [Cnidium vein yellowing virus 2]	Q6EWG9.1	RecName: Full=RNA1 polyprotein; AltName: Full=Genome polyprotein B; AltName: Full=P1; Contains: RecName: Full=Protease cofactor; Contains: RecName: Full=Putative helicase; AltName: Full=Membrane-binding protein; AltName: Full=NTP-binding protein; Short=NTB; Contains: RecName: Full=Viral genome-linked protein; AltName: Full=VPg; Contains: RecName: Full=Picornain 3C-like protease; Short=3C-like pro…	--	--	--	--	--	--	--	--	--	--	--	--	--	--	Molecular Function: RNA binding (GO:0003723);|Molecular Function: RNA helicase activity (GO:0003724);|Molecular Function: RNA-directed 5'-3' RNA polymerase activity (GO:0003968);|Molecular Function: cysteine-type endopeptidase activity (GO:0004197);|Molecular Function: ATP binding (GO:0005524);|Biological Process: transcription, DNA-templated (GO:0006351);|Cellular Component: integral component o…	--	--
unknown_sample_HQ_transcript_23873	84.2714	80.9094	62.1344	34.2145	14.7804	41.6988	63.1919	42.3407	91.5119	XP_023924982.1	UDP-glycosyltransferase 74E1-like [Quercus suber]	Q9SYK9.1	RecName: Full=UDP-glycosyltransferase 74E2	vvi:100854603	K13691	SGT1	pathogen-inducible salicylic acid glucosyltransferase	--	--	KOG1192	UDP-glucuronosyl and UDP-glucosyl transferase	[GC]	METABOLISM|METABOLISM	Carbohydrate transport and metabolism |Energy production and conversion	S	COG1819	Transferase	Biological Process: shoot system morphogenesis (GO:0010016);|Molecular Function: UDP-glucosyltransferase activity (GO:0035251);|Biological Process: cellular response to water deprivation (GO:0042631);|Cellular Component: intracellular membrane-bounded organelle (GO:0043231);|Molecular Function: indole-3-butyrate beta-glucosyltransferase activity (GO:0052638);|Biological Process: cellular response…	--	--
unknown_sample_HQ_transcript_23992	36.2206	29.6071	43.7458	37.9168	30.312	36.8832	88.7184	63.3688	72.8716	XP_021619894.1	heavy metal-associated isoprenylated plant protein 34-like isoform X2 [Manihot esculenta]	F4JZL7.1	RecName: Full=Heavy metal-associated isoprenylated plant protein 33; Short=AtHIP33; Flags: Precursor	--	--	--	--	--	--	KOG1603	Copper chaperone	[P]	METABOLISM	Inorganic ion transport and metabolism	S	COG2608	heavy metal transport detoxification protein	Cellular Component: cytoplasm (GO:0005737);|Cellular Component: plasmodesma (GO:0009506);|Biological Process: metal ion transport (GO:0030001);|Molecular Function: transition metal ion binding (GO:0046914);|Biological Process: cellular transition metal ion homeostasis (GO:0046916);	--	--
unknown_sample_HQ_transcript_23997	1.4236	4.04171	4.33019	7.00483	9.71992	3.99246	16.7934	14.3054	11.5214	XP_002275584.1	PREDICTED: uncharacterized protein LOC100247848 [Vitis vinifera]	--	--	--	--	--	--	--	--	KOG3734	Predicted phosphoglycerate mutase	[G]	METABOLISM	Carbohydrate transport and metabolism	G	COG0406	Phosphoglycerate mutase	--	--	--
unknown_sample_HQ_transcript_24091	3.22413	4.33381	3.7996	4.47691	4.41559	4.72773	11.3914	8.51005	7.91313	--	--	--	--	--	--	--	--	--	--	--	--	--	--	--	--	--	--	--	--	--
unknown_sample_HQ_transcript_24176	3.89134	5.02309	5.37069	5.84987	7.83454	4.11208	15.6886	10.7528	15.4122	XP_018852506.1	PREDICTED: BTB/POZ domain-containing protein At5g41330 [Juglans regia]	Q9FN67.1	RecName: Full=BTB/POZ domain-containing protein At5g41330	--	--	--	--	--	--	KOG2714	SETA binding protein SB1 and related proteins, contain BTB/POZ domain	[R]	POORLY CHARACTERIZED	General function prediction only	S	ENOG410XSWI	Potassium channel tetramerisation domain containing 3	Biological Process: protein ubiquitination (GO:0016567);|Biological Process: protein homooligomerization (GO:0051260);	--	--
unknown_sample_HQ_transcript_24235	1.91103	3.13579	2.12429	4.87456	5.23949	2.81965	16.1761	10.4704	8.83354	XP_023883822.1	U-box domain-containing protein 26-like [Quercus suber]	Q9FXA4.1	RecName: Full=U-box domain-containing protein 26; AltName: Full=Plant U-box protein 26; AltName: Full=RING-type E3 ubiquitin transferase PUB26	--	--	--	--	--	--	--	--	--	--	--	O	ENOG410YB5U	Ubox domain-containing protein	Molecular Function: ubiquitin-protein transferase activity (GO:0004842);	--	--
unknown_sample_HQ_transcript_24345	11.1677	10.6137	9.64884	11.1634	12.7506	9.5126	24.8576	22.3117	18.6057	XP_018849531.1	PREDICTED: putative serine/threonine-protein kinase isoform X1 [Juglans regia]	Q93YN1.1	RecName: Full=Cold-responsive protein kinase 1	--	--	--	--	--	--	KOG1187	Serine/threonine protein kinase	[T]	CELLULAR PROCESSES AND SIGNALING	Signal transduction mechanisms	T	COG0515	Serine Threonine protein kinase	Biological Process: response to molecule of bacterial origin (GO:0002237);|Molecular Function: protein serine/threonine kinase activity (GO:0004674);|Molecular Function: ATP binding (GO:0005524);|Cellular Component: plasma membrane (GO:0005886);|Biological Process: response to cold (GO:0009409);|Biological Process: response to insect (GO:0009625);|Biological Process: positive regulation of protei…	--	--
unknown_sample_HQ_transcript_24347	2.58543	1.71103	1.72934	3.44229	4.9449	1.59968	11.536	10.9049	11.484	XP_023900547.1	transcription factor bHLH35 [Quercus suber]	Q2HIV9.1	RecName: Full=Transcription factor bHLH35; AltName: Full=Basic helix-loop-helix protein 35; Short=AtbHLH35; Short=bHLH 35; AltName: Full=Transcription factor EN 41; AltName: Full=bHLH transcription factor bHLH035	--	--	--	--	--	--	--	--	--	--	--	K	ENOG410YDYS	Transcription factor	Molecular Function: DNA binding (GO:0003677);|Cellular Component: nucleus (GO:0005634);|Biological Process: transcription, DNA-templated (GO:0006351);|Biological Process: regulation of transcription, DNA-templated (GO:0006355);|Molecular Function: protein dimerization activity (GO:0046983);	--	--
unknown_sample_HQ_transcript_24357	15.1915	16.4673	13.2463	10.1923	8.90146	8.59665	4.73492	1.91084	4.62496	PSS13773.1	Metal tolerance protein [Actinidia chinensis var. chinensis]	Q10PP8.1	RecName: Full=Metal tolerance protein 4; Short=OsMTP4	--	--	--	--	--	--	KOG1485	Mitochondrial Fe2+ transporter MMT1 and related transporters (cation diffusion facilitator superfamily)	[P]	METABOLISM	Inorganic ion transport and metabolism	P	COG0053	cation diffusion facilitator family transporter	Cellular Component: vacuolar membrane (GO:0005774);|Molecular Function: cation transmembrane transporter activity (GO:0008324);|Cellular Component: integral component of membrane (GO:0016021);	--	--
unknown_sample_HQ_transcript_24430	1.66471	5.56314	1.38952	3.4994	9.94904	3.54717	16.2782	13.3198	10.7039	GAV60462.1	U-box domain-containing protein [Cephalotus follicularis]	Q5PNY6.1	RecName: Full=U-box domain-containing protein 21; AltName: Full=Plant U-box protein 21; AltName: Full=RING-type E3 ubiquitin transferase PUB21	--	--	--	--	--	--	--	--	--	--	--	O	ENOG410Y3P9	Ubox domain-containing protein	Molecular Function: ubiquitin-protein transferase activity (GO:0004842);|Biological Process: response to chitin (GO:0010200);	--	--
unknown_sample_HQ_transcript_24460	1.85837	4.52132	0.557716	2.95269	4.80688	3.56501	14.848	16.1676	10.7917	XP_018852506.1	PREDICTED: BTB/POZ domain-containing protein At5g41330 [Juglans regia]	Q9FN67.1	RecName: Full=BTB/POZ domain-containing protein At5g41330	--	--	--	--	--	--	KOG2714	SETA binding protein SB1 and related proteins, contain BTB/POZ domain	[R]	POORLY CHARACTERIZED	General function prediction only	S	ENOG410XSWI	Potassium channel tetramerisation domain containing 3	Biological Process: protein ubiquitination (GO:0016567);|Biological Process: protein homooligomerization (GO:0051260);	--	--
unknown_sample_HQ_transcript_24466	15.7876	26.1035	24.2471	17.6992	9.40476	11.6203	5.86909	5.86038	4.28818	XP_010272971.1	PREDICTED: transcription factor bHLH96 [Nelumbo nucifera]	Q9SK91.2	RecName: Full=Transcription factor bHLH94; AltName: Full=Basic helix-loop-helix protein 94; Short=AtbHLH94; Short=bHLH 94; AltName: Full=Transcription factor EN 16; AltName: Full=bHLH transcription factor bHLH094	--	--	--	--	--	--	--	--	--	--	--	K	ENOG410YF8H	nucleic acid binding transcription factor activity	Molecular Function: DNA binding (GO:0003677);|Molecular Function: DNA binding transcription factor activity (GO:0003700);|Cellular Component: nucleus (GO:0005634);|Biological Process: transcription, DNA-templated (GO:0006351);|Biological Process: regulation of transcription, DNA-templated (GO:0006355);|Molecular Function: protein dimerization activity (GO:0046983);	--	--
unknown_sample_HQ_transcript_24589	26.9142	40.8886	35.3297	27.1369	21.0176	19.1459	12.2907	10.7413	7.74342	XP_007016838.2	PREDICTED: UDP-glycosyltransferase 86A2 [Theobroma cacao]	Q9SJL0.1	RecName: Full=UDP-glycosyltransferase 86A1	--	--	--	--	--	--	KOG1192	UDP-glucuronosyl and UDP-glucosyl transferase	[GC]	METABOLISM|METABOLISM	Carbohydrate transport and metabolism |Energy production and conversion	S	COG1819	Transferase	Biological Process: metabolic process (GO:0008152);|Cellular Component: intracellular membrane-bounded organelle (GO:0043231);|Molecular Function: quercetin 3-O-glucosyltransferase activity (GO:0080043);|Molecular Function: quercetin 7-O-glucosyltransferase activity (GO:0080044);	--	--
unknown_sample_HQ_transcript_24610	53.7351	81.9281	56.6328	42.2571	40.1614	30.5476	15.4703	20.5279	12.9774	XP_018816884.1	PREDICTED: vegetative cell wall protein gp1 [Juglans regia]	Q8LGR0.1	RecName: Full=Pollen allergen Che a 1; AltName: Allergen=Che a 1; Flags: Precursor	--	--	--	--	--	--	--	--	--	--	--	S	ENOG410ZD9Y	Pollen Ole e 1 allergen and extensin	Cellular Component: extracellular space (GO:0005615);	--	--
unknown_sample_HQ_transcript_24724	0.792923	0.507712	0.165725	0.970796	0.971102	0.028939	7.99577	4.37912	5.34923	XP_021280842.1	probable protein phosphatase 2C 49 [Herrania umbratica]	Q3EAF9.1	RecName: Full=Probable protein phosphatase 2C 49; Short=AtPP2C49	tcc:TCM_004899	K14803	PTC2_3	protein phosphatase PTC2/3	--	--	KOG0698	Serine/threonine protein phosphatase	[T]	CELLULAR PROCESSES AND SIGNALING	Signal transduction mechanisms	T	COG0631	Phosphatase	Molecular Function: protein serine/threonine phosphatase activity (GO:0004722);|Molecular Function: metal ion binding (GO:0046872);	--	--
unknown_sample_HQ_transcript_24766	20.9881	11.1265	7.98926	8.30871	7.58622	6.17072	4.57302	3.52913	5.6016e-08	XP_012849019.1	PREDICTED: uncharacterized protein LOC105968879 [Erythranthe guttata]	Q8VYN9.1	RecName: Full=Universal stress protein PHOS32; AltName: Full=Phosphorylated protein of 32 kDa; Short=AtPHOS32; Flags: Precursor	--	--	--	--	--	--	--	--	--	--	--	S	ENOG4111HXP	universal stress protein domain containing protein	Biological Process: response to molecule of fungal origin (GO:0002238);|Molecular Function: ATP binding (GO:0005524);|Cellular Component: nucleus (GO:0005634);|Cellular Component: cytosol (GO:0005829);|Cellular Component: plasma membrane (GO:0005886);|Biological Process: response to stress (GO:0006950);|Cellular Component: chloroplast (GO:0009507);	--	--
unknown_sample_HQ_transcript_24800	3.58072	1.93461	2.08151	3.18173	7.52817	3.25401	13.0982	11.6579	10.0612	OMP11314.1	hypothetical protein CCACVL1_00577 [Corchorus capsularis]	O48716.1	RecName: Full=Protein JINGUBANG	--	--	--	--	--	--	KOG4155	FOG: WD40 repeat	[R]	POORLY CHARACTERIZED	General function prediction only	S	ENOG410YCHW	Transducin family protein WD-40 repeat family	Cellular Component: nucleus (GO:0005634);|Cellular Component: cytoplasm (GO:0005737);|Biological Process: pollen germination (GO:0009846);	--	--
unknown_sample_HQ_transcript_24860	1.82361	3.01672	1.40357	6.0401	5.17931	2.87655	11.2312	12.6153	8.592	XP_015889291.1	protein ALP1-like [Ziziphus jujuba]	Q9M2U3.1	RecName: Full=Protein ALP1-like	--	--	--	--	--	--	KOG4585	Predicted transposase	[L]	INFORMATION STORAGE AND PROCESSING	Replication, recombination and repair	S	ENOG411206Y	transposon protein	Molecular Function: nuclease activity (GO:0004518);|Cellular Component: nucleus (GO:0005634);|Molecular Function: metal ion binding (GO:0046872);	--	--
unknown_sample_HQ_transcript_24974	35.5656	25.8439	22.274	18.9748	23.066	18.8523	8.76033	10.9954	8.58812	XP_002281324.1	PREDICTED: UDP-glycosyltransferase 76C4 [Vitis vinifera]	Q9C768.1	RecName: Full=UDP-glycosyltransferase 76B1	--	--	--	--	--	--	KOG1192	UDP-glucuronosyl and UDP-glucosyl transferase	[GC]	METABOLISM|METABOLISM	Carbohydrate transport and metabolism |Energy production and conversion	S	COG1819	Transferase	Biological Process: response to oomycetes (GO:0002239);|Biological Process: defense response (GO:0006952);|Biological Process: metabolic process (GO:0008152);|Biological Process: leaf senescence (GO:0010150);|Cellular Component: intracellular membrane-bounded organelle (GO:0043231);|Molecular Function: glucosyltransferase activity (GO:0046527);|Molecular Function: salicylic acid glucosyltransfera…	--	--
unknown_sample_HQ_transcript_25048	2.2018	4.78496	2.18586	4.8282	11.9638	4.65702	21.7964	17.4663	15.6916	EOY24979.1	WRKY family transcription factor, putative isoform 1 [Theobroma cacao]	Q9SUP6.1	RecName: Full=Probable WRKY transcription factor 53; AltName: Full=WRKY DNA-binding protein 53	--	--	--	--	--	--	--	--	--	--	--	K	ENOG410YZU1	Transcription factor	Molecular Function: DNA binding (GO:0003677);|Molecular Function: DNA binding transcription factor activity (GO:0003700);|Cellular Component: nucleus (GO:0005634);|Biological Process: transcription, DNA-templated (GO:0006351);|Cellular Component: chloroplast (GO:0009507);|Biological Process: response to salicylic acid (GO:0009751);|Biological Process: defense response to bacterium, incompatible i…	--	--
unknown_sample_HQ_transcript_25078	49.3291	45.8699	33.8789	33.7507	22.8756	28.1046	10.2059	12.5426	12.1932	ALX35998.1	flavonoid 3'-hydroxylase 1 [Paeonia lutea]	Q9SBQ9.1	RecName: Full=Flavonoid 3'-monooxygenase; AltName: Full=Cytochrome P450 75B2; AltName: Full=Flavonoid 3'-hydroxylase	--	--	--	--	--	--	KOG0156	Cytochrome P450 CYP2 subfamily	[Q]	METABOLISM	Secondary metabolites biosynthesis, transport and catabolism	Q	COG2124	Cytochrome p450	Molecular Function: iron ion binding (GO:0005506);|Cellular Component: endoplasmic reticulum membrane (GO:0005789);|Biological Process: flavonoid biosynthetic process (GO:0009813);|Cellular Component: integral component of membrane (GO:0016021);|Molecular Function: flavonoid 3'-monooxygenase activity (GO:0016711);|Molecular Function: heme binding (GO:0020037);	--	--
unknown_sample_HQ_transcript_25159	45.3262	43.2182	35.4915	29.1381	25.815	28.8522	8.57385	8.66953	11.7964	XP_002322282.2	bidirectional sugar transporter SWEET12 [Populus trichocarpa]	O82587.1	RecName: Full=Bidirectional sugar transporter SWEET12; Short=AtSWEET12; AltName: Full=MtN3-like protein; AltName: Full=Protein SUGARS WILL EVENTUALLY BE EXPORTED TRANSPORTERS 12	pop:POPTR_0015s11380g	K15382	SLC50A, SWEET	solute carrier family 50 (sugar transporter)	--	--	KOG1623	Multitransmembrane protein	[R]	POORLY CHARACTERIZED	General function prediction only	U	ENOG4111M4R	sugar transporter	Cellular Component: plasma membrane (GO:0005886);|Cellular Component: integral component of plasma membrane (GO:0005887);|Molecular Function: sucrose transmembrane transporter activity (GO:0008515);|Biological Process: embryo development ending in seed dormancy (GO:0009793);|Biological Process: seed maturation (GO:0010431);|Biological Process: sucrose transport (GO:0015770);|Cellular Component: i…	--	--
unknown_sample_HQ_transcript_2517	0.620774	0.413401	0.000393639	0.607626	0.369129	0.0622645	1.55156	0.573708	1.63989	AIB53819.1	2-oxoacid-dependent dioxygenase [Paeonia suffruticosa]	P93472.1	RecName: Full=Delta(24)-sterol reductase; AltName: Full=Cell elongation protein diminuto	--	--	--	--	--	--	KOG0143	Iron/ascorbate family oxidoreductases	[QR]	METABOLISM|POORLY CHARACTERIZED	Secondary metabolites biosynthesis, transport and catabolism |General function prediction only	S	COG3491	2OGFe(II) oxygenase	Molecular Function: calmodulin binding (GO:0005516);|Cellular Component: integral component of membrane (GO:0016021);|Molecular Function: oxidoreductase activity, acting on CH-OH group of donors (GO:0016614);|Molecular Function: delta24-sterol reductase activity (GO:0050614);|Molecular Function: flavin adenine dinucleotide binding (GO:0050660);	--	--
unknown_sample_HQ_transcript_25192	2.0029	3.58737	1.91876	2.46616	1.87948	2.13277	9.88622	11.1553	8.37717	XP_007199942.1	probable protein phosphatase 2C 63 [Prunus persica]	O81760.1	RecName: Full=Probable protein phosphatase 2C 63; Short=AtPP2C63	--	--	--	--	--	--	KOG0700	Protein phosphatase 2C/pyruvate dehydrogenase (lipoamide) phosphatase	[T]	CELLULAR PROCESSES AND SIGNALING	Signal transduction mechanisms	T	COG0631	Phosphatase	Molecular Function: protein serine/threonine phosphatase activity (GO:0004722);|Molecular Function: metal ion binding (GO:0046872);	--	--
unknown_sample_HQ_transcript_25204	355.18	336.325	241.796	1.45764e-17	0.000223198	0.00193556	0.686966	82.2343	100.809	AKN59245.1	polyprotein [Cnidium vein yellowing virus 2]	Q6EWG9.1	RecName: Full=RNA1 polyprotein; AltName: Full=Genome polyprotein B; AltName: Full=P1; Contains: RecName: Full=Protease cofactor; Contains: RecName: Full=Putative helicase; AltName: Full=Membrane-binding protein; AltName: Full=NTP-binding protein; Short=NTB; Contains: RecName: Full=Viral genome-linked protein; AltName: Full=VPg; Contains: RecName: Full=Picornain 3C-like protease; Short=3C-like pro…	--	--	--	--	--	--	--	--	--	--	--	--	--	--	Molecular Function: RNA binding (GO:0003723);|Molecular Function: RNA helicase activity (GO:0003724);|Molecular Function: RNA-directed 5'-3' RNA polymerase activity (GO:0003968);|Molecular Function: cysteine-type endopeptidase activity (GO:0004197);|Molecular Function: ATP binding (GO:0005524);|Biological Process: transcription, DNA-templated (GO:0006351);|Cellular Component: integral component o…	--	--
unknown_sample_HQ_transcript_25263	25.3742	35.0212	28.7255	39.1786	54.8392	42.9821	114.396	102.992	94.5075	CAN67759.1	hypothetical protein VITISV_002575 [Vitis vinifera]	Q93ZQ3.1	RecName: Full=Probable inactive patatin-like protein 9; Short=AtPLP9; AltName: Full=Patatin-related phospholipase A IIIdelta; Short=pPLAIIId; AltName: Full=Phospholipase A IIIB; Short=AtPLAIIIB	--	--	--	--	--	--	KOG0513	Ca2+-independent phospholipase A2	[I]	METABOLISM	Lipid transport and metabolism	S	COG3621	Patatin group	Biological Process: lipid catabolic process (GO:0016042);|Molecular Function: hydrolase activity (GO:0016787);	--	--
unknown_sample_HQ_transcript_2530	0.245049	0.159717	0.331174	756.047	0.558038	0.738507	0.0421029	0.150405	0.0498653	AKN59248.1	polyprotein [Lychnis mottle virus]	--	--	--	--	--	--	--	--	--	--	--	--	--	--	--	--	--	--	--
unknown_sample_HQ_transcript_25362	28.2621	33.6804	14.6897	19.0915	13.3191	12.3167	8.57463	2.71697	5.64034	CBI19742.3	unnamed protein product, partial [Vitis vinifera]	Q9FWS6.1	RecName: Full=Bifunctional nuclease 1; Short=AtBBD1	--	--	--	--	--	--	--	--	--	--	--	S	ENOG4110AP6	Bifunctional nuclease with both RNase and DNase activites. Involved in basal defense response. Participates in abscisic acid-derived callose deposition following infection by a necrotrophic pathogen	Molecular Function: nuclease activity (GO:0004518);|Cellular Component: nucleus (GO:0005634);|Molecular Function: sequence-specific DNA binding (GO:0043565);|Biological Process: defense response to fungus (GO:0050832);	--	--
unknown_sample_HQ_transcript_25377	16.4517	14.5498	8.07714	9.80819	7.06629	5.05075	4.24339	2.52093	3.42334	XP_010660049.1	PREDICTED: sugar transporter ERD6-like 5 isoform X2 [Vitis vinifera]	Q3ECP7.2	RecName: Full=Sugar transporter ERD6-like 5	vvi:100245278	K08145	SLC2A8, GLUT8	MFS transporter, SP family, solute carrier family 2 (facilitated glucose transporter), member 8	--	--	KOG0254	Predicted transporter (major facilitator superfamily)	[R]	POORLY CHARACTERIZED	General function prediction only	G	ENOG410XNQK	Transporter	Molecular Function: sugar:proton symporter activity (GO:0005351);|Molecular Function: glucose transmembrane transporter activity (GO:0005355);|Cellular Component: integral component of membrane (GO:0016021);|Biological Process: hexose transmembrane transport (GO:0035428);|Biological Process: glucose import (GO:0046323);	--	--
unknown_sample_HQ_transcript_25421	12.1148	25.1049	14.5676	15.1286	6.13434	11.1357	2.37609	4.05002	3.31982	XP_002313331.2	vicilin-like seed storage protein At2g28490 [Populus trichocarpa]	Q9SK09.1	RecName: Full=Vicilin-like seed storage protein At2g28490; AltName: Full=Globulin At2g28490; Flags: Precursor	--	--	--	--	--	--	--	--	--	--	--	S	ENOG4111FD7	Vicilin-like antimicrobial peptides	Cellular Component: plasmodesma (GO:0009506);|Molecular Function: nutrient reservoir activity (GO:0045735);	--	--
unknown_sample_HQ_transcript_25674	9.18523	16.3421	20.5426	43.8114	59.3118	26.0145	20.5666	14.1369	2.99155	XP_002274267.1	PREDICTED: DNA topoisomerase 2 [Vitis vinifera]	P30182.2	RecName: Full=DNA topoisomerase 2; AltName: Full=DNA topoisomerase II	--	--	--	--	--	--	KOG0355	DNA topoisomerase type II	[B]	INFORMATION STORAGE AND PROCESSING	Chromatin structure and dynamics	L	COG0188	DNA gyrase negatively supercoils closed circular double- stranded DNA in an ATP-dependent manner and also catalyzes the interconversion of other topological isomers of double-stranded DNA rings, including catenanes and knotted rings (By similarity)	Biological Process: resolution of meiotic recombination intermediates (GO:0000712);|Biological Process: sister chromatid segregation (GO:0000819);|Molecular Function: DNA binding (GO:0003677);|Molecular Function: DNA topoisomerase activity (GO:0003916);|Molecular Function: DNA topoisomerase type II (ATP-hydrolyzing) activity (GO:0003918);|Molecular Function: ATP binding (GO:0005524);|Cellular Com…	--	--
unknown_sample_HQ_transcript_25681	0.715563	1.40113	1.05976	1.59563	2.4874	2.08538	4.52492	5.83156	4.59638	XP_011078056.1	ankyrin repeat-containing protein At5g02620-like isoform X2 [Sesamum indicum]	--	--	--	--	--	--	--	--	KOG0504	FOG: Ankyrin repeat	[R]	POORLY CHARACTERIZED	General function prediction only	S	COG0666	Ankyrin Repeat	--	--	--
unknown_sample_HQ_transcript_25788	127.395	81.1908	58.8299	61.2351	68.2769	37.7713	26.0794	29.7689	24.874	XP_011036733.1	PREDICTED: protein ASPARTIC PROTEASE IN GUARD CELL 2-like [Populus euphratica]	Q8S9J6.1	RecName: Full=Aspartyl protease family protein At5g10770; Flags: Precursor	--	--	--	--	--	--	KOG1339	Aspartyl protease	[O]	CELLULAR PROCESSES AND SIGNALING	Posttranslational modification, protein turnover, chaperones	O	ENOG410XNV7	aspartic	Molecular Function: aspartic-type endopeptidase activity (GO:0004190);|Cellular Component: plasma membrane (GO:0005886);|Biological Process: proteolysis (GO:0006508);|Biological Process: protein catabolic process (GO:0030163);|Cellular Component: anchored component of membrane (GO:0031225);	--	--
unknown_sample_HQ_transcript_258	64.4777	59.8465	41.9882	0.182044	6.90291e-09	0.110883	0.247033	33.6992	43.0645	AKN59245.1	polyprotein [Cnidium vein yellowing virus 2]	Q6EWG9.1	RecName: Full=RNA1 polyprotein; AltName: Full=Genome polyprotein B; AltName: Full=P1; Contains: RecName: Full=Protease cofactor; Contains: RecName: Full=Putative helicase; AltName: Full=Membrane-binding protein; AltName: Full=NTP-binding protein; Short=NTB; Contains: RecName: Full=Viral genome-linked protein; AltName: Full=VPg; Contains: RecName: Full=Picornain 3C-like protease; Short=3C-like pro…	--	--	--	--	--	--	--	--	--	--	--	--	--	--	Molecular Function: RNA binding (GO:0003723);|Molecular Function: RNA helicase activity (GO:0003724);|Molecular Function: RNA-directed 5'-3' RNA polymerase activity (GO:0003968);|Molecular Function: cysteine-type endopeptidase activity (GO:0004197);|Molecular Function: ATP binding (GO:0005524);|Biological Process: transcription, DNA-templated (GO:0006351);|Cellular Component: integral component o…	--	--
unknown_sample_HQ_transcript_25807	4.33075	5.04013	8.08421	1.44099	2.56847	2.97243	3.73952	5.96523	6.31546	XP_002275944.1	PREDICTED: activating signal cointegrator 1 [Vitis vinifera]	Q9QXN3.2	RecName: Full=Activating signal cointegrator 1; Short=ASC-1; AltName: Full=Thyroid receptor-interacting protein 4; Short=TR-interacting protein 4; Short=TRIP-4	--	--	--	--	--	--	KOG2845	Activating signal cointegrator 1	[K]	INFORMATION STORAGE AND PROCESSING	Transcription	S	ENOG410XTTP	Thyroid hormone receptor interactor 4	Molecular Function: protease binding (GO:0002020);|Molecular Function: transcription coactivator activity (GO:0003713);|Cellular Component: nucleus (GO:0005634);|Cellular Component: nucleoplasm (GO:0005654);|Cellular Component: cytoplasm (GO:0005737);|Cellular Component: centrosome (GO:0005813);|Cellular Component: cytosol (GO:0005829);|Biological Process: transcription, DNA-templated (GO:0006351…	--	--
unknown_sample_HQ_transcript_25870	1.19383e-27	3.27089e-29	1.67303e-26	1.69289e-26	2.95142e-27	2.18624e-26	24.3693	25.5669	9.22167e-17	NP_620620.2	polyprotien 2 [Cycas necrotic stunt virus]	Q8QVU9.2	RecName: Full=RNA2 polyprotein; AltName: Full=P2; Contains: RecName: Full=Protein 2A; Short=P2A; Contains: RecName: Full=Movement protein; AltName: Full=2B-MP; Contains: RecName: Full=Coat protein; AltName: Full=2C-CP	--	--	--	--	--	--	--	--	--	--	--	--	--	--	Molecular Function: structural molecule activity (GO:0005198);|Cellular Component: viral capsid (GO:0019028);|Cellular Component: host cell plasmodesma (GO:0044219);|Biological Process: transport of virus in host, cell to cell (GO:0046740);	--	--
unknown_sample_HQ_transcript_25919	1.62796e-19	7.57218e-24	1.70434e-16	33.8851	5.3592e-08	4.07769e-05	6.15613e-20	1.79973e-11	2.55133e-23	AKN59246.1	polyprotein [Cnidium vein yellowing virus 2]	--	--	--	--	--	--	--	--	--	--	--	--	--	--	--	--	--	--	--
unknown_sample_HQ_transcript_25976	3.27497	3.60102	2.77772	5.23556	7.26864	3.14849	15.7935	10.6729	16.2542	GAV60462.1	U-box domain-containing protein [Cephalotus follicularis]	Q5PNY6.1	RecName: Full=U-box domain-containing protein 21; AltName: Full=Plant U-box protein 21; AltName: Full=RING-type E3 ubiquitin transferase PUB21	--	--	--	--	--	--	--	--	--	--	--	O	ENOG410Y3P9	Ubox domain-containing protein	Molecular Function: ubiquitin-protein transferase activity (GO:0004842);|Biological Process: response to chitin (GO:0010200);	--	--
unknown_sample_HQ_transcript_26046	2.48525e-25	2.07058e-18	6.96388e-05	3.34286	9.37227	5.58738	13.955	26.0457	51.865	NP_620619.1	polyprotien 1 [Cycas necrotic stunt virus]	Q8QVV0.1	RecName: Full=RNA1 polyprotein; AltName: Full=P1; Contains: RecName: Full=P1A protein; Short=1A; AltName: Full=Protease cofactor; Contains: RecName: Full=Putative ATP-dependent helicase; AltName: Full=1B; AltName: Full=Membrane-binding protein; AltName: Full=NTP-binding protein; Short=NTB; Contains: RecName: Full=Viral genome-linked protein; AltName: Full=1C-VPg; Contains: RecName: Full=Picornain…	--	--	--	--	--	--	--	--	--	--	--	--	--	--	Molecular Function: RNA binding (GO:0003723);|Molecular Function: RNA helicase activity (GO:0003724);|Molecular Function: RNA-directed 5'-3' RNA polymerase activity (GO:0003968);|Molecular Function: ATP binding (GO:0005524);|Biological Process: transcription, DNA-templated (GO:0006351);|Molecular Function: cysteine-type peptidase activity (GO:0008234);|Cellular Component: integral component of me…	--	--
unknown_sample_HQ_transcript_26284	35.7513	36.7008	45.6821	47.4452	31.9297	32.6875	15.1686	16.9989	14.646	XP_006491165.1	probable polygalacturonase [Citrus sinensis]	A7PZL3.1	RecName: Full=Probable polygalacturonase; Short=PG; AltName: Full=Pectinase	--	--	--	--	--	--	--	--	--	--	--	M	COG5434	Glycoside hydrolase family 28	Molecular Function: polygalacturonase activity (GO:0004650);|Biological Process: carbohydrate metabolic process (GO:0005975);|Cellular Component: integral component of membrane (GO:0016021);	--	--
unknown_sample_HQ_transcript_2633	0.946981	0.628992	0.513993	0.651948	0.613332	0.78114	3.43781	3.42965	2.21693	XP_015885099.1	probable xyloglucan glycosyltransferase 12 [Ziziphus jujuba]	Q9ZQB9.1	RecName: Full=Probable xyloglucan glycosyltransferase 12; AltName: Full=Cellulose synthase-like protein C12; Short=AtCslC12	--	--	--	--	--	--	--	--	--	--	--	M	COG1215	Glycosyl transferase, family 2	Cellular Component: Golgi membrane (GO:0000139);|Cellular Component: plasmodesma (GO:0009506);|Cellular Component: integral component of membrane (GO:0016021);|Molecular Function: transferase activity, transferring glycosyl groups (GO:0016757);|Biological Process: cell wall organization (GO:0071555);	--	--
unknown_sample_HQ_transcript_26332	1.76088	3.13969	2.38928	4.45804	5.5738	5.20094	11.5857	9.03751	9.7621	--	--	--	--	--	--	--	--	--	--	--	--	--	--	--	--	--	--	--	--	--
unknown_sample_HQ_transcript_2637	3.9599	4.76126	6.83212	7.07758	4.75924	3.95678	3.05304	1.47459	1.34758	KVI11935.1	Mitochondrial inner membrane translocase subunit Tim17/Tim22/Tim23/peroxisomal protein PMP24 [Cynara cardunculus var. scolymus]	Q41050.1	RecName: Full=Outer envelope pore protein 16, chloroplastic; AltName: Full=Chloroplastic outer envelope pore protein of 16 kDa	--	--	--	--	--	--	--	--	--	--	--	O	ENOG410YKVU	Tim17/Tim22/Tim23/Pmp24 family	Biological Process: ion transport (GO:0006811);|Cellular Component: chloroplast outer membrane (GO:0009707);|Molecular Function: porin activity (GO:0015288);|Cellular Component: etioplast membrane (GO:0034426);|Molecular Function: protein homodimerization activity (GO:0042803);|Biological Process: protein import into chloroplast stroma (GO:0045037);|Cellular Component: pore complex (GO:0046930);	--	--
unknown_sample_HQ_transcript_26405	9.63454e-25	7.04912e-24	7.96592e-25	52.5756	1.91578e-13	7.01262e-14	9.16291e-13	2.77782e-21	5.93741e-22	BBE07891.1	polyprotein [Lychnis mottle virus]	--	--	--	--	--	--	--	--	--	--	--	--	--	--	--	--	--	--	--
unknown_sample_HQ_transcript_26446	5.06016	9.60742	10.131	5.98525	1.02351	2.26741	0.00281555	0.783735	0.000149314	XP_023905529.1	uncharacterized protein LOC112017289 [Quercus suber]	Q8RWJ7.1	RecName: Full=Protein SAWADEE HOMEODOMAIN HOMOLOG 2; AltName: Full=Probable DNA-binding transcription factor 2	--	--	--	--	--	--	--	--	--	--	--	--	--	--	Molecular Function: DNA binding (GO:0003677);|Molecular Function: chromatin binding (GO:0003682);|Cellular Component: nucleus (GO:0005634);	--	--
unknown_sample_HQ_transcript_26516	24.5857	14.3368	26.7517	16.9528	24.5462	17.4477	10.1217	9.02679	0.601897	PIA60865.1	hypothetical protein AQUCO_00300407v1 [Aquilegia coerulea]	P43288.3	RecName: Full=Shaggy-related protein kinase alpha; AltName: Full=ASK-alpha; AltName: Full=Shaggy-related protein kinase 11; Short=AtSK11	--	--	--	--	--	--	KOG0658	Glycogen synthase kinase-3	[G]	METABOLISM	Carbohydrate transport and metabolism	T	COG0515	Serine Threonine protein kinase	Molecular Function: protein kinase activity (GO:0004672);|Molecular Function: protein serine/threonine kinase activity (GO:0004674);|Molecular Function: ATP binding (GO:0005524);|Cellular Component: cytosol (GO:0005829);|Biological Process: response to salt stress (GO:0009651);|Biological Process: meristem structural organization (GO:0009933);|Biological Process: hyperosmotic salinity response (G…	--	--
unknown_sample_HQ_transcript_26604	7.14321	7.2247	2.63153	8.55142	5.02048	3.9522	3.53654	0.993808	2.41712	XP_010256685.1	PREDICTED: serine/arginine-rich splicing factor SR45a-like [Nelumbo nucifera]	Q84TH4.1	RecName: Full=Serine/arginine-rich splicing factor SR45a; Short=At-SR45A; Short=AtSR45a; AltName: Full=Protein TRANSFORMER2-like; Short=atTra2	--	--	--	--	--	--	KOG4661	Hsp27-ERE-TATA-binding protein/Scaffold attachment factor (SAF-B)	[K]	INFORMATION STORAGE AND PROCESSING	Transcription	S	ENOG41127Q6	RNA recognition motif. (a.k.a. RRM, RBD, or RNP domain)	Molecular Function: nucleic acid binding (GO:0003676);|Cellular Component: spliceosomal complex (GO:0005681);|Biological Process: mRNA processing (GO:0006397);|Biological Process: RNA splicing (GO:0008380);|Biological Process: response to high light intensity (GO:0009644);|Cellular Component: nuclear speck (GO:0016607);|Biological Process: regulation of RNA splicing (GO:0043484);	--	--
unknown_sample_HQ_transcript_2667	0.041265	2.60804	0.0495881	3.16422	7.66693	0.66441	15.435	13.9489	17.0054	XP_021825403.1	uncharacterized protein LOC110766391 [Prunus avium]	--	--	--	--	--	--	--	--	--	--	--	--	--	S	ENOG410Y00J	NA	--	--	--
unknown_sample_HQ_transcript_26773	46.1952	72.6594	46.9955	41.713	20.4821	23.3711	10.6026	13.2756	10.5222	XP_010087025.2	dehydration-responsive element-binding protein 2C isoform X2 [Morus notabilis]	Q8LFR2.2	RecName: Full=Dehydration-responsive element-binding protein 2C; Short=Protein DREB2C	--	--	--	--	--	--	--	--	--	--	--	K	ENOG410YKCQ	dehydration-responsive element-binding protein	Molecular Function: DNA binding transcription factor activity (GO:0003700);|Cellular Component: nucleus (GO:0005634);|Biological Process: transcription, DNA-templated (GO:0006351);|Biological Process: response to abscisic acid (GO:0009737);|Biological Process: abscisic acid-activated signaling pathway (GO:0009738);|Biological Process: heat acclimation (GO:0010286);|Molecular Function: sequence-sp…	--	--
unknown_sample_HQ_transcript_26885	1.35711	1.33918e-08	1.45735	2.67278e-10	1.59181	1.1945	1.12597e-08	4.65429e-07	0.000392044	XP_020419391.1	uncharacterized protein LOC18777913 [Prunus persica]	--	--	pper:PRUPE_ppa000004mg	K19525	VPS13A_C	vacuolar protein sorting-associated protein 13A/C	--	--	KOG1809	Vacuolar protein sorting-associated protein	[U]	CELLULAR PROCESSES AND SIGNALING	Intracellular trafficking, secretion, and vesicular transport	S	ENOG410YZV7	NA	--	--	--
unknown_sample_HQ_transcript_26948	32.5989	43.4522	39.3359	34.4064	29.6287	28.8993	12.4567	14.7091	15.1439	EOY04842.1	COL domain class transcription factor isoform 1 [Theobroma cacao]	Q96288.1	RecName: Full=B-box zinc finger protein 24; AltName: Full=Salt tolerance protein	--	--	--	--	--	--	--	--	--	--	--	S	ENOG410YBMW	nucleic acid binding transcription factor activity	Molecular Function: DNA binding (GO:0003677);|Molecular Function: DNA binding transcription factor activity (GO:0003700);|Molecular Function: transcription cofactor activity (GO:0003712);|Cellular Component: nucleus (GO:0005634);|Biological Process: transcription, DNA-templated (GO:0006351);|Biological Process: regulation of transcription, DNA-templated (GO:0006355);|Molecular Function: zinc ion …	--	--
unknown_sample_HQ_transcript_27157	5.3748	7.15375	7.0229	11.4305	4.09322	4.54809	1.15698	0.000617783	3.78873	CBI23073.3	unnamed protein product, partial [Vitis vinifera]	Q6AWY3.2	RecName: Full=Growth-regulating factor 6; Short=OsGRF6; AltName: Full=Transcription activator GRF6	--	--	--	--	--	--	--	--	--	--	--	K	ENOG4111821	WRC	Molecular Function: ATP binding (GO:0005524);|Cellular Component: nucleus (GO:0005634);|Biological Process: transcription, DNA-templated (GO:0006351);|Biological Process: regulation of transcription, DNA-templated (GO:0006355);|Biological Process: developmental process (GO:0032502);	--	--
unknown_sample_HQ_transcript_27183	0.218577	0.491962	0.592272	1.89686	3.57317	1.53484	10.6974	8.6135	8.69753	XP_023899819.1	probable WRKY transcription factor 53 [Quercus suber]	Q9SUP6.1	RecName: Full=Probable WRKY transcription factor 53; AltName: Full=WRKY DNA-binding protein 53	--	--	--	--	--	--	--	--	--	--	--	K	ENOG410YBEV	Transcription factor	Molecular Function: DNA binding (GO:0003677);|Molecular Function: DNA binding transcription factor activity (GO:0003700);|Cellular Component: nucleus (GO:0005634);|Biological Process: transcription, DNA-templated (GO:0006351);|Cellular Component: chloroplast (GO:0009507);|Biological Process: response to salicylic acid (GO:0009751);|Biological Process: defense response to bacterium, incompatible i…	--	--
unknown_sample_HQ_transcript_27261	20.8469	28.307	21.0989	25.1101	11.1626	12.6686	3.93637	4.63357	5.23962	XP_011045785.1	PREDICTED: GEM-like protein 5 isoform X2 [Populus euphratica]	Q9LYV6.1	RecName: Full=GEM-like protein 5	--	--	--	--	--	--	--	--	--	--	--	S	ENOG410YCSJ	GEM-like protein	Biological Process: embryo development ending in seed dormancy (GO:0009793);|Biological Process: seed germination (GO:0009845);|Biological Process: regulation of seed germination (GO:0010029);|Biological Process: maintenance of seed dormancy by absisic acid (GO:0098755);	--	--
unknown_sample_HQ_transcript_27281	195.946	161.088	143.841	150.884	134.859	89.5273	57.9463	58.9478	50.266	XP_018816884.1	PREDICTED: vegetative cell wall protein gp1 [Juglans regia]	--	--	--	--	--	--	--	--	--	--	--	--	--	S	ENOG410ZD9Y	Pollen Ole e 1 allergen and extensin	--	--	--
unknown_sample_HQ_transcript_27284	3.87177e-07	1.17976	0.000116816	0.0389294	5.40118	6.9946	0.00151722	2.66537e-05	1.33865	OMO60539.1	ABC transporter-like protein [Corchorus capsularis]	Q9ZU35.1	RecName: Full=ABC transporter G family member 7; Short=ABC transporter ABCG.7; Short=AtABCG7; AltName: Full=White-brown complex homolog protein 7; Short=AtWBC7	--	--	--	--	--	--	KOG0061	Transporter, ABC superfamily (Breast cancer resistance protein)	[Q]	METABOLISM	Secondary metabolites biosynthesis, transport and catabolism	V	COG1131	(ABC) transporter	Molecular Function: ATP binding (GO:0005524);|Cellular Component: plasma membrane (GO:0005886);|Cellular Component: chloroplast (GO:0009507);|Cellular Component: chloroplast envelope (GO:0009941);|Cellular Component: integral component of membrane (GO:0016021);|Molecular Function: ATPase activity, coupled to transmembrane movement of substances (GO:0042626);	--	--
unknown_sample_HQ_transcript_27301	2.95106	2.30973	2.30052	1.86495	4.26824	5.19923	14.6139	7.64056	8.86449	XP_022932319.1	hypersensitive-induced response protein-like protein 1 [Cucurbita moschata]	Q5GI04.1	RecName: Full=Hypersensitive-induced reaction 1 protein; Short=CaHIR1; AltName: Full=LRR1-interacting protein 3; Short=CaLRRIP3	--	--	--	--	--	--	KOG2620	Prohibitins and stomatins of the PID superfamily	[C]	METABOLISM	Energy production and conversion	O	COG0330	Band 7 protein	--	--	--
unknown_sample_HQ_transcript_27602	10.4885	46.3562	15.5638	38.5986	4.80239	16.4062	1.49061	2.4991	0.552943	PSS04657.1	Premnaspirodiene oxygenase [Actinidia chinensis var. chinensis]	A6YIH8.1	RecName: Full=Premnaspirodiene oxygenase; Short=HPO; AltName: Full=Cytochrome P450 71D55	--	--	--	--	--	--	KOG0156	Cytochrome P450 CYP2 subfamily	[Q]	METABOLISM	Secondary metabolites biosynthesis, transport and catabolism	Q	COG2124	Cytochrome p450	Molecular Function: monooxygenase activity (GO:0004497);|Molecular Function: iron ion binding (GO:0005506);|Cellular Component: integral component of membrane (GO:0016021);|Molecular Function: oxidoreductase activity, acting on paired donors, with incorporation or reduction of molecular oxygen (GO:0016705);|Molecular Function: heme binding (GO:0020037);	--	--
unknown_sample_HQ_transcript_27623	48.4216	41.6328	32.2362	32.4288	20.2743	15.7749	7.0971	10.9096	5.13251	XP_021815669.1	epidermis-specific secreted glycoprotein EP1-like [Prunus avium]	Q39688.1	RecName: Full=Epidermis-specific secreted glycoprotein EP1; AltName: Full=52/54 kDa medium protein; Flags: Precursor	--	--	--	--	--	--	--	--	--	--	--	S	ENOG410YGSV	Curculin-like mannose-binding lectin family protein	Cellular Component: extracellular region (GO:0005576);|Biological Process: water transport (GO:0006833);|Molecular Function: carbohydrate binding (GO:0030246);	--	--
unknown_sample_HQ_transcript_27733	1.1986e-07	0.307882	3.07787e-06	1.26559	0.232302	3.24446	3.88528e-07	5.07178e-10	0.0154433	XP_021889709.1	1-acylglycerol-3-phosphate O-acyltransferase [Carica papaya]	O22975.1	RecName: Full=1-acylglycerol-3-phosphate O-acyltransferase; AltName: Full=Lipid droplet-binding protein CGI-58 homolog	--	--	--	--	--	--	KOG4409	Predicted hydrolase/acyltransferase (alpha/beta hydrolase superfamily)	[R]	POORLY CHARACTERIZED	General function prediction only	S	COG0596	Alpha beta hydrolase	Molecular Function: 1-acylglycerol-3-phosphate O-acyltransferase activity (GO:0003841);|Molecular Function: phospholipase A2 activity (GO:0004623);|Cellular Component: cytoplasm (GO:0005737);|Biological Process: phospholipid biosynthetic process (GO:0008654);|Molecular Function: lipase activity (GO:0016298);|Molecular Function: lysophosphatidic acid acyltransferase activity (GO:0042171);|Biologic…	--	--
unknown_sample_HQ_transcript_27734	2.52963	6.23304	7.07001	8.93395	14.4027	7.10751	23.8362	22.1467	20.176	XP_007223040.1	probable galacturonosyltransferase-like 9 [Prunus persica]	O04536.1	RecName: Full=Probable galacturonosyltransferase-like 9; AltName: Full=Like glycosyl transferase 8	--	--	--	--	--	--	--	--	--	--	--	M	ENOG410ZJKS	galacturonosyltransferase-like 9-like	Cellular Component: Golgi membrane (GO:0000139);|Biological Process: polysaccharide biosynthetic process (GO:0000271);|Cellular Component: Golgi apparatus (GO:0005794);|Cellular Component: integral component of membrane (GO:0016021);|Molecular Function: transferase activity, transferring glycosyl groups (GO:0016757);|Biological Process: pectin biosynthetic process (GO:0045489);|Molecular Function…	--	--
unknown_sample_HQ_transcript_27887	8.2486	20.9719	9.4655	9.99085	1.77488	1.10106	0.0170273	0.0323116	0.00120706	XP_021687567.1	UPF0496 protein At2g18630 [Hevea brasiliensis]	Q56XQ0.3	RecName: Full=UPF0496 protein At2g18630	--	--	--	--	--	--	--	--	--	--	--	S	ENOG4111FCE	UPF0496 protein	Cellular Component: peroxisome (GO:0005777);|Cellular Component: integral component of membrane (GO:0016021);	--	--
unknown_sample_HQ_transcript_28	1.51557	1.59695	1.57933	2.86116e-21	3.96949e-22	8.00916e-22	0.434329	0.57082	0.140111	AEN25475.1	polyprotein 1, partial [Cycas necrotic stunt virus]	Q8QVV0.1	RecName: Full=RNA1 polyprotein; AltName: Full=P1; Contains: RecName: Full=P1A protein; Short=1A; AltName: Full=Protease cofactor; Contains: RecName: Full=Putative ATP-dependent helicase; AltName: Full=1B; AltName: Full=Membrane-binding protein; AltName: Full=NTP-binding protein; Short=NTB; Contains: RecName: Full=Viral genome-linked protein; AltName: Full=1C-VPg; Contains: RecName: Full=Picornain…	--	--	--	--	--	--	--	--	--	--	--	--	--	--	Molecular Function: RNA binding (GO:0003723);|Molecular Function: RNA helicase activity (GO:0003724);|Molecular Function: RNA-directed 5'-3' RNA polymerase activity (GO:0003968);|Molecular Function: ATP binding (GO:0005524);|Biological Process: transcription, DNA-templated (GO:0006351);|Molecular Function: cysteine-type peptidase activity (GO:0008234);|Cellular Component: integral component of me…	--	--
unknown_sample_HQ_transcript_28038	5.63853	22.7386	24.152	29.3777	23.6314	24.2525	3.48519	4.51354	6.2357	CAN72570.1	hypothetical protein VITISV_036996 [Vitis vinifera]	--	--	--	--	--	--	--	--	--	--	--	--	--	S	ENOG410Z0AY	carboxyl-terminal peptidase	--	--	--
unknown_sample_HQ_transcript_28042	24.4183	21.2341	19.7819	32.9103	30.4784	22.9967	8.94379	11.0147	7.29927	XP_023879515.1	SNF1-related protein kinase regulatory subunit gamma-like PV42a [Quercus suber]	Q9XI37.1	RecName: Full=SNF1-related protein kinase regulatory subunit gamma-like PV42a; Short=AtPV42a; AltName: Full=AKIN subunit gamma-like PV42a; AltName: Full=CBS domain-containing protein CBSCBS4	--	--	--	--	--	--	KOG1764	5'-AMP-activated protein kinase, gamma subunit	[C]	METABOLISM	Energy production and conversion	S	ENOG41100IM	CBS	Biological Process: developmental process involved in reproduction (GO:0003006);|Biological Process: embryo sac development (GO:0009553);|Biological Process: pollen development (GO:0009555);|Biological Process: pollen tube guidance (GO:0010183);|Biological Process: stamen development (GO:0048443);	--	--
unknown_sample_HQ_transcript_28047	0.00023185	3.10783e-05	5.48617e-10	38.0726	8.29445e-09	2.00407e-22	4.03132e-15	6.73785e-22	1.11999e-21	BBG58107.1	polyprotein, partial [Cnidium vein yellowing virus 2]	--	--	--	--	--	--	--	--	--	--	--	--	--	--	--	--	--	--	--
unknown_sample_HQ_transcript_28048	2.95214	9.24652	0.913683	2.44292	0.0739888	0.796957	0.00555018	0.00706639	0.0773313	XP_021687567.1	UPF0496 protein At2g18630 [Hevea brasiliensis]	Q56XQ0.3	RecName: Full=UPF0496 protein At2g18630	--	--	--	--	--	--	--	--	--	--	--	S	ENOG4111FCE	UPF0496 protein	Cellular Component: peroxisome (GO:0005777);|Cellular Component: integral component of membrane (GO:0016021);	--	--
unknown_sample_HQ_transcript_28136	12.6959	12.9106	12.6418	15.2467	23.6867	11.467	32.2726	40.8347	34.6664	XP_002281658.1	PREDICTED: probable galacturonosyltransferase-like 3 [Vitis vinifera]	Q0V7R1.1	RecName: Full=Probable galacturonosyltransferase-like 3	--	--	--	--	--	--	--	--	--	--	--	M	ENOG410YG1M	Galacturonosyltransferase-like	Cellular Component: Golgi membrane (GO:0000139);|Biological Process: polysaccharide biosynthetic process (GO:0000271);|Cellular Component: Golgi apparatus (GO:0005794);|Cellular Component: integral component of membrane (GO:0016021);|Molecular Function: transferase activity, transferring glycosyl groups (GO:0016757);|Biological Process: pectin biosynthetic process (GO:0045489);|Molecular Function…	--	--
unknown_sample_HQ_transcript_28156	10.1849	14.9606	12.4866	22.463	37.3962	18.8532	82.3182	86.938	75.753	XP_010253791.1	PREDICTED: probable protein phosphatase 2C 25 [Nelumbo nucifera]	O80871.1	RecName: Full=Probable protein phosphatase 2C 25; Short=AtPP2C25; AltName: Full=Protein phosphatase AP2C1	--	--	--	--	--	--	KOG0698	Serine/threonine protein phosphatase	[T]	CELLULAR PROCESSES AND SIGNALING	Signal transduction mechanisms	T	COG0631	Phosphatase	Molecular Function: protein serine/threonine phosphatase activity (GO:0004722);|Cellular Component: nucleus (GO:0005634);|Cellular Component: plastid (GO:0009536);|Biological Process: response to wounding (GO:0009611);|Biological Process: response to fungus (GO:0009620);|Biological Process: abscisic acid-activated signaling pathway (GO:0009738);|Molecular Function: metal ion binding (GO:0046872);…	--	--
unknown_sample_HQ_transcript_28159	1.79921	3.65044	3.25839	5.02614	6.6099	1.97554	18.0492	13.1878	11.6696	--	--	--	--	--	--	--	--	--	--	--	--	--	--	--	--	--	--	--	--	--
unknown_sample_HQ_transcript_28199	44.4051	65.9304	42.235	31.8544	24.4789	22.1362	5.46065	6.19769	6.12024	--	--	--	--	--	--	--	--	--	--	--	--	--	--	--	--	--	--	--	--	--
unknown_sample_HQ_transcript_28340	21.9189	50.6734	18.867	20.8209	2.38629	6.62782	0.0790326	0.0116508	0.0947691	XP_021687567.1	UPF0496 protein At2g18630 [Hevea brasiliensis]	Q56XQ0.3	RecName: Full=UPF0496 protein At2g18630	--	--	--	--	--	--	--	--	--	--	--	S	ENOG4111FCE	UPF0496 protein	Cellular Component: peroxisome (GO:0005777);|Cellular Component: integral component of membrane (GO:0016021);	--	--
unknown_sample_HQ_transcript_28372	4.08988	3.06743	1.5609	1.91781	5.14694	1.40108	7.56248	8.89858	8.1799	XP_023883822.1	U-box domain-containing protein 26-like [Quercus suber]	Q9FXA4.1	RecName: Full=U-box domain-containing protein 26; AltName: Full=Plant U-box protein 26; AltName: Full=RING-type E3 ubiquitin transferase PUB26	--	--	--	--	--	--	--	--	--	--	--	O	ENOG410YB5U	Ubox domain-containing protein	Molecular Function: ubiquitin-protein transferase activity (GO:0004842);	--	--
unknown_sample_HQ_transcript_28397	11.8023	19.6271	13.8509	0.019047	11.8701	0.00174218	12.2943	15.5102	12.4984	XP_009623404.1	PREDICTED: ELMO domain-containing protein C-like isoform X1 [Nicotiana tomentosiformis]	Q54YW1.1	RecName: Full=ELMO domain-containing protein A	--	--	--	--	--	--	KOG2998	Uncharacterized conserved protein	[S]	POORLY CHARACTERIZED	Function unknown	S	ENOG410XRXC	ELMO CED-12 domain containing	Cellular Component: cytoplasm (GO:0005737);|Biological Process: sorocarp development (GO:0030587);|Biological Process: negative regulation of actin filament polymerization (GO:0030837);|Molecular Function: myosin II binding (GO:0045159);|Biological Process: cell motility (GO:0048870);|Biological Process: regulation of phagocytosis (GO:0050764);	--	--
unknown_sample_HQ_transcript_28406	2.40751	4.90884	1.46591	2.99136	6.73681	1.53683	28.3903	26.9352	26.5893	XP_007040478.2	PREDICTED: probable WRKY transcription factor 41 [Theobroma cacao]	Q9SUP6.1	RecName: Full=Probable WRKY transcription factor 53; AltName: Full=WRKY DNA-binding protein 53	--	--	--	--	--	--	--	--	--	--	--	K	ENOG410YZU1	Transcription factor	Molecular Function: DNA binding (GO:0003677);|Molecular Function: DNA binding transcription factor activity (GO:0003700);|Cellular Component: nucleus (GO:0005634);|Biological Process: transcription, DNA-templated (GO:0006351);|Cellular Component: chloroplast (GO:0009507);|Biological Process: response to salicylic acid (GO:0009751);|Biological Process: defense response to bacterium, incompatible i…	--	--
unknown_sample_HQ_transcript_28480	18.7757	21.4344	16.359	16.339	6.28028	7.41208	3.09979	3.39152	4.18397	CAN61577.1	hypothetical protein VITISV_008030 [Vitis vinifera]	Q8LFY8.2	RecName: Full=RING-H2 finger protein ATL54; AltName: Full=RING-type E3 ubiquitin transferase ATL54	--	--	--	--	--	--	KOG0800	FOG: Predicted E3 ubiquitin ligase	[O]	CELLULAR PROCESSES AND SIGNALING	Posttranslational modification, protein turnover, chaperones	O	ENOG41121N2	zinc ion binding	Cellular Component: integral component of membrane (GO:0016021);|Biological Process: proteasome-mediated ubiquitin-dependent protein catabolic process (GO:0043161);|Molecular Function: metal ion binding (GO:0046872);|Molecular Function: ubiquitin protein ligase activity (GO:0061630);	--	--
unknown_sample_HQ_transcript_28483	60.0178	28.6682	77.115	80.8171	0.0731144	86.1793	111.027	110.073	105.344	CBI31382.3	unnamed protein product, partial [Vitis vinifera]	Q9LZ82.1	RecName: Full=Protein BTR1; AltName: Full=Binding to ToMV RNA 1	vvi:100258231	K14944	NOVA	RNA-binding protein Nova	--	--	KOG2191	RNA-binding protein NOVA1/PASILLA and related KH domain proteins	[AR]	INFORMATION STORAGE AND PROCESSING|POORLY CHARACTERIZED	RNA processing and modification |General function prediction only	S	ENOG410XRZD	Neuro-oncological ventral antigen	Molecular Function: mRNA binding (GO:0003729);|Cellular Component: cytoplasm (GO:0005737);|Biological Process: RNA splicing (GO:0008380);|Biological Process: response to cytokinin (GO:0009735);|Biological Process: regulation by virus of viral protein levels in host cell (GO:0046719);	--	--
unknown_sample_HQ_transcript_28656	0.00175671	4.49289	3.93731e-06	4.48175	0.235718	2.30965	4.78581	10.9925	4.61375	XP_010660494.1	PREDICTED: transmembrane protein 120 homolog isoform X1 [Vitis vinifera]	Q54IK2.1	RecName: Full=Transmembrane protein 120 homolog	--	--	--	--	--	--	KOG4758	Predicted membrane protein	[R]	POORLY CHARACTERIZED	General function prediction only	S	ENOG410XT6G	Transmembrane protein 120B	Cellular Component: membrane (GO:0016020);|Cellular Component: integral component of membrane (GO:0016021);	--	--
unknown_sample_HQ_transcript_28672	19.5626	10.5058	3.99908	10.0711	35.1301	13.8495	87.1129	83.6874	83.2562	XP_023892848.1	GDSL esterase/lipase 4-like [Quercus suber]	Q9FLN0.1	RecName: Full=GDSL esterase/lipase 1; AltName: Full=Extracellular lipase 1; Flags: Precursor	--	--	--	--	--	--	--	--	--	--	--	S	COG3240	GDSL esterase lipase	Cellular Component: extracellular space (GO:0005615);|Cellular Component: intracellular (GO:0005622);|Biological Process: response to fungus (GO:0009620);|Biological Process: systemic acquired resistance (GO:0009627);|Biological Process: response to salicylic acid (GO:0009751);|Biological Process: defense response to fungus, incompatible interaction (GO:0009817);|Biological Process: induced syste…	--	--
unknown_sample_HQ_transcript_28753	3.51621	1.35292	0.911303	1.86438	3.12172	2.30815	15.4145	15.0291	11.0488	XP_008236418.1	PREDICTED: probable protein phosphatase 2C 63 [Prunus mume]	O81760.1	RecName: Full=Probable protein phosphatase 2C 63; Short=AtPP2C63	--	--	--	--	--	--	KOG0700	Protein phosphatase 2C/pyruvate dehydrogenase (lipoamide) phosphatase	[T]	CELLULAR PROCESSES AND SIGNALING	Signal transduction mechanisms	T	COG0631	Phosphatase	Molecular Function: protein serine/threonine phosphatase activity (GO:0004722);|Molecular Function: metal ion binding (GO:0046872);	--	--
unknown_sample_HQ_transcript_28809	1.0027e-05	0.0193368	2.15669e-13	49.9188	8.9677	0.876794	0.0963665	2.16803e-08	0.125942	NP_620620.2	polyprotien 2 [Cycas necrotic stunt virus]	Q8QVU9.2	RecName: Full=RNA2 polyprotein; AltName: Full=P2; Contains: RecName: Full=Protein 2A; Short=P2A; Contains: RecName: Full=Movement protein; AltName: Full=2B-MP; Contains: RecName: Full=Coat protein; AltName: Full=2C-CP	--	--	--	--	--	--	--	--	--	--	--	--	--	--	Molecular Function: structural molecule activity (GO:0005198);|Cellular Component: viral capsid (GO:0019028);|Cellular Component: host cell plasmodesma (GO:0044219);|Biological Process: transport of virus in host, cell to cell (GO:0046740);	--	--
unknown_sample_HQ_transcript_28880	7.19256e-06	5.55043e-17	2.50166e-12	28.6045	4.55309e-18	5.41907e-17	2.04161e-21	0.00487573	1.37563e-13	AKN59246.1	polyprotein [Cnidium vein yellowing virus 2]	--	--	--	--	--	--	--	--	--	--	--	--	--	--	--	--	--	--	--
unknown_sample_HQ_transcript_28917	8.50583	15.1874	6.80301	16.5827	15.4992	11.0239	40.4408	31.9323	26.2377	CAN79750.1	hypothetical protein VITISV_017358 [Vitis vinifera]	O04203.1	RecName: Full=Nematode resistance protein-like HSPRO2; AltName: Full=AKINbetagamma-interacting protein 2; AltName: Full=Ortholog of sugar beet HS1 PRO-1 protein 2; AltName: Full=Protein Hs1pro-2	--	--	--	--	--	--	--	--	--	--	--	S	ENOG410YA6B	arabidopsis ortholog of sugar beet hs1 pro-1 2	Cellular Component: cytoplasm (GO:0005737);|Biological Process: response to oxidative stress (GO:0006979);|Biological Process: response to salicylic acid (GO:0009751);|Biological Process: defense response to bacterium, incompatible interaction (GO:0009816);|Biological Process: tryptophan catabolic process to kynurenine (GO:0019441);|Molecular Function: heme binding (GO:0020037);|Molecular Functio…	--	--
unknown_sample_HQ_transcript_28962	16.7555	26.4671	20.9893	21.5551	11.8076	17.1128	8.5673	7.72761	5.67536	XP_007045119.2	PREDICTED: uncharacterized protein LOC18609764 [Theobroma cacao]	--	--	--	--	--	--	--	--	--	--	--	--	--	S	ENOG4111MHM	NA	--	--	--
unknown_sample_HQ_transcript_29039	479.284	519.872	371.237	353.994	267.209	249.361	116.971	138.118	120.574	EOY03810.1	Pollen Ole e 1 allergen and extensin family protein [Theobroma cacao]	--	--	--	--	--	--	--	--	--	--	--	--	--	S	ENOG410ZD9Y	Pollen Ole e 1 allergen and extensin	--	--	--
unknown_sample_HQ_transcript_29112	48.687	49.6075	35.4511	48.4223	76.6454	8.0356	0.445953	11.9718	2.95872	CBI17533.3	unnamed protein product, partial [Vitis vinifera]	Q9XFH4.1	RecName: Full=ATP-dependent DNA helicase DDM1; AltName: Full=Protein CHROMATIN REMODELING 1; Short=AtCHR1; Short=CHR01; AltName: Full=Protein DECREASED DNA METHYLATION 1; Short=AtDDM1; AltName: Full=Protein SOMNIFEROUS 1; AltName: Full=SWI/SNF2-related matrix-associated actin-dependent regulator of chromatin DDM1	vvi:100263333	K19001	HELLS, DDM1	ATP-dependent DNA helicase	--	--	KOG0385	Chromatin remodeling complex WSTF-ISWI, small subunit	[K]	INFORMATION STORAGE AND PROCESSING	Transcription	L	COG0553	helicase	Cellular Component: nucleosome (GO:0000786);|Molecular Function: DNA binding (GO:0003677);|Molecular Function: ATP-dependent DNA helicase activity (GO:0004003);|Molecular Function: ATP binding (GO:0005524);|Cellular Component: nucleus (GO:0005634);|Biological Process: maintenance of chromatin silencing (GO:0006344);|Biological Process: methylation-dependent chromatin silencing (GO:0006346);|Biolo…	--	--
unknown_sample_HQ_transcript_29130	16.1401	11.7059	3.48937	11.0319	28.7088	9.44793	53.2299	39.8311	35.9668	XP_023892848.1	GDSL esterase/lipase 4-like [Quercus suber]	Q9FLN0.1	RecName: Full=GDSL esterase/lipase 1; AltName: Full=Extracellular lipase 1; Flags: Precursor	--	--	--	--	--	--	--	--	--	--	--	S	COG3240	GDSL esterase lipase	Cellular Component: extracellular space (GO:0005615);|Cellular Component: intracellular (GO:0005622);|Biological Process: response to fungus (GO:0009620);|Biological Process: systemic acquired resistance (GO:0009627);|Biological Process: response to salicylic acid (GO:0009751);|Biological Process: defense response to fungus, incompatible interaction (GO:0009817);|Biological Process: induced syste…	--	--
unknown_sample_HQ_transcript_29182	28.156	12.0163	17.9807	8.25306	7.99218	4.28583	3.86659	0.426182	3.62825	XP_023875274.1	BURP domain protein RD22 [Quercus suber]	Q08298.1	RecName: Full=BURP domain protein RD22; AltName: Full=Dehydration-responsive protein RD22; Flags: Precursor	--	--	--	--	--	--	--	--	--	--	--	S	ENOG410YDUK	BURP domain	Cellular Component: endosome (GO:0005768);|Cellular Component: Golgi apparatus (GO:0005794);|Cellular Component: trans-Golgi network (GO:0005802);|Biological Process: response to salt stress (GO:0009651);	--	--
unknown_sample_HQ_transcript_2919	2.47651	1.90402	3.11847	2.74733	3.13638	2.06819	5.04329	5.69282	5.38124	XP_010644229.1	PREDICTED: receptor-like protein kinase THESEUS 1 isoform X1 [Vitis vinifera]	Q9LK35.1	RecName: Full=Receptor-like protein kinase THESEUS 1; Flags: Precursor	--	--	--	--	--	--	KOG1187	Serine/threonine protein kinase	[T]	CELLULAR PROCESSES AND SIGNALING	Signal transduction mechanisms	T	COG0515	Serine Threonine protein kinase	--	--	--
unknown_sample_HQ_transcript_29226	0.29907	3.66484	3.43661e-08	6.95774	5.11107	5.54527	3.78524	0.0250288	0.180752	XP_002275944.1	PREDICTED: activating signal cointegrator 1 [Vitis vinifera]	Q9QXN3.2	RecName: Full=Activating signal cointegrator 1; Short=ASC-1; AltName: Full=Thyroid receptor-interacting protein 4; Short=TR-interacting protein 4; Short=TRIP-4	--	--	--	--	--	--	KOG2845	Activating signal cointegrator 1	[K]	INFORMATION STORAGE AND PROCESSING	Transcription	S	ENOG410XTTP	Thyroid hormone receptor interactor 4	Molecular Function: protease binding (GO:0002020);|Molecular Function: transcription coactivator activity (GO:0003713);|Cellular Component: nucleus (GO:0005634);|Cellular Component: nucleoplasm (GO:0005654);|Cellular Component: cytoplasm (GO:0005737);|Cellular Component: centrosome (GO:0005813);|Cellular Component: cytosol (GO:0005829);|Biological Process: transcription, DNA-templated (GO:0006351…	--	--
unknown_sample_HQ_transcript_29285	9.74206	12.1309	10.7137	11.3404	16.5584	11.2824	31.8917	26.9508	29.5264	CDP01295.1	unnamed protein product [Coffea canephora]	Q9STX0.1	RecName: Full=Probable WRKY transcription factor 7; AltName: Full=WRKY DNA-binding protein 7	--	--	--	--	--	--	--	--	--	--	--	K	ENOG410YD1E	WRKY transcription factor	Molecular Function: DNA binding transcription factor activity (GO:0003700);|Molecular Function: calmodulin binding (GO:0005516);|Cellular Component: nucleus (GO:0005634);|Biological Process: transcription, DNA-templated (GO:0006351);|Molecular Function: sequence-specific DNA binding (GO:0043565);	--	--
unknown_sample_HQ_transcript_29302	6.64106e-17	8.4004e-13	5.74343e-20	4.68024e-16	1.60476e-26	3.53848e-28	49.9483	52.4003	1.50953e-20	NP_620620.2	polyprotien 2 [Cycas necrotic stunt virus]	Q8QVU9.2	RecName: Full=RNA2 polyprotein; AltName: Full=P2; Contains: RecName: Full=Protein 2A; Short=P2A; Contains: RecName: Full=Movement protein; AltName: Full=2B-MP; Contains: RecName: Full=Coat protein; AltName: Full=2C-CP	--	--	--	--	--	--	--	--	--	--	--	--	--	--	Molecular Function: structural molecule activity (GO:0005198);|Cellular Component: viral capsid (GO:0019028);|Cellular Component: host cell plasmodesma (GO:0044219);|Biological Process: transport of virus in host, cell to cell (GO:0046740);	--	--
unknown_sample_HQ_transcript_29310	44.9704	51.1852	49.6198	30.4901	21.9993	20.4183	4.62998	4.87014	6.48664	XP_021815669.1	epidermis-specific secreted glycoprotein EP1-like [Prunus avium]	Q9ZVA4.1	RecName: Full=EP1-like glycoprotein 3; AltName: Full=Curculin-like (Mannose-binding) lectin family protein; AltName: Full=Putative receptor-like protein kinase-like protein; Flags: Precursor	--	--	--	--	--	--	--	--	--	--	--	S	ENOG410YGSV	Curculin-like mannose-binding lectin family protein	Cellular Component: cell wall (GO:0005618);|Cellular Component: vacuolar membrane (GO:0005774);|Cellular Component: Golgi apparatus (GO:0005794);|Cellular Component: cytosol (GO:0005829);|Cellular Component: plant-type cell wall (GO:0009505);|Molecular Function: carbohydrate binding (GO:0030246);|Cellular Component: apoplast (GO:0048046);	--	--
unknown_sample_HQ_transcript_29335	9.09613	9.69641	6.60996	7.74375	6.92209	2.58183	3.22276	2.18915	0.804841	XP_021633384.1	UPF0496 protein At2g18630-like [Manihot esculenta]	Q56XQ0.3	RecName: Full=UPF0496 protein At2g18630	--	--	--	--	--	--	--	--	--	--	--	S	ENOG4111FCE	UPF0496 protein	Cellular Component: peroxisome (GO:0005777);|Cellular Component: integral component of membrane (GO:0016021);	--	--
unknown_sample_HQ_transcript_29367	2.46917e-10	3.92758e-12	3.18631e-17	65.2164	4.7859e-26	1.52802e-26	2.53499e-23	4.18563e-18	1.95346e-19	BBG58107.1	polyprotein, partial [Cnidium vein yellowing virus 2]	--	--	--	--	--	--	--	--	--	--	--	--	--	--	--	--	--	--	--
unknown_sample_HQ_transcript_29483	12.2907	11.3799	14.1572	11.9513	20.8162	17.5417	34.766	37.4445	35.8753	CDP01295.1	unnamed protein product [Coffea canephora]	Q9STX0.1	RecName: Full=Probable WRKY transcription factor 7; AltName: Full=WRKY DNA-binding protein 7	--	--	--	--	--	--	--	--	--	--	--	K	ENOG410YD1E	WRKY transcription factor	Molecular Function: DNA binding transcription factor activity (GO:0003700);|Molecular Function: calmodulin binding (GO:0005516);|Cellular Component: nucleus (GO:0005634);|Biological Process: transcription, DNA-templated (GO:0006351);|Molecular Function: sequence-specific DNA binding (GO:0043565);	--	--
unknown_sample_HQ_transcript_29487	2.88631	4.78124	3.17838	3.74995	5.15957	2.89646	15.0525	12.182	13.1311	XP_002284015.1	PREDICTED: putative clathrin assembly protein At4g40080 [Vitis vinifera]	Q8L936.2	RecName: Full=Putative clathrin assembly protein At4g40080	--	--	--	--	--	--	KOG0251	Clathrin assembly protein AP180 and related proteins, contain ENTH domain	[TU]	CELLULAR PROCESSES AND SIGNALING|CELLULAR PROCESSES AND SIGNALING	Signal transduction mechanisms |Intracellular trafficking, secretion, and vesicular transport	U	ENOG410XQ90	Clathrin assembly protein	Molecular Function: phospholipid binding (GO:0005543);|Cellular Component: Golgi apparatus (GO:0005794);|Cellular Component: clathrin-coated pit (GO:0005905);|Biological Process: endocytosis (GO:0006897);|Cellular Component: clathrin-coated vesicle (GO:0030136);	--	--
unknown_sample_HQ_transcript_29591	14.0816	34.1169	17.3672	17.371	6.94238	9.8105	3.37072	3.07509	4.37518	XP_024018149.1	dehydration-responsive element-binding protein 2C isoform X1 [Morus notabilis]	O82132.1	RecName: Full=Dehydration-responsive element-binding protein 2A; Short=Protein DREB2A	--	--	--	--	--	--	--	--	--	--	--	K	ENOG410YKCQ	dehydration-responsive element-binding protein	Molecular Function: DNA binding transcription factor activity (GO:0003700);|Cellular Component: nucleus (GO:0005634);|Biological Process: transcription, DNA-templated (GO:0006351);|Biological Process: response to heat (GO:0009408);|Biological Process: response to water deprivation (GO:0009414);|Biological Process: response to UV-B (GO:0010224);|Biological Process: heat acclimation (GO:0010286);|B…	--	--
unknown_sample_HQ_transcript_29662	24.6652	71.0824	32.5881	43.293	2.61371	18.6978	0.6912	0.215971	1.09178	XP_021687567.1	UPF0496 protein At2g18630 [Hevea brasiliensis]	Q56XQ0.3	RecName: Full=UPF0496 protein At2g18630	--	--	--	--	--	--	--	--	--	--	--	S	ENOG4111FCE	UPF0496 protein	Cellular Component: peroxisome (GO:0005777);|Cellular Component: integral component of membrane (GO:0016021);	--	--
unknown_sample_HQ_transcript_29730	198.465	297.087	170.088	150.846	78.5539	71.9557	31.9203	38.3149	32.7408	--	--	--	--	--	--	--	--	--	--	--	--	--	--	--	--	--	--	--	--	--
unknown_sample_HQ_transcript_2977	0.0889909	1.27621	0.0217065	1.66321	4.9727	0.493035	5.2528	5.38769	7.22306	POO00081.1	O-fucosyltransferase [Trema orientale]	Q8W486.1	RecName: Full=Uncharacterized protein At1g04910	--	--	--	--	--	--	--	--	--	--	--	S	ENOG410XXT2	DUF246 domain-containing protein	--	--	--
unknown_sample_HQ_transcript_29938	36.2178	107.091	74.3819	83.1394	36.9569	36.4059	16.6988	17.2162	16.7184	ADT80797.1	dehydrin [Paeonia suffruticosa]	--	--	--	--	--	--	--	--	--	--	--	--	--	--	--	--	--	--	--
unknown_sample_HQ_transcript_30001	33.9708	107.175	47.2895	50.3848	21.6303	15.5443	3.55096	4.22175	3.70429	XP_021633384.1	UPF0496 protein At2g18630-like [Manihot esculenta]	Q56XQ0.3	RecName: Full=UPF0496 protein At2g18630	--	--	--	--	--	--	--	--	--	--	--	S	ENOG4111FCE	UPF0496 protein	Cellular Component: peroxisome (GO:0005777);|Cellular Component: integral component of membrane (GO:0016021);	--	--
unknown_sample_HQ_transcript_3003	1.14536	1.01766	1.23839	2.60842	4.68088	1.90163	11.8528	8.93716	6.56189	XP_007199942.1	probable protein phosphatase 2C 63 [Prunus persica]	O81760.1	RecName: Full=Probable protein phosphatase 2C 63; Short=AtPP2C63	--	--	--	--	--	--	KOG0700	Protein phosphatase 2C/pyruvate dehydrogenase (lipoamide) phosphatase	[T]	CELLULAR PROCESSES AND SIGNALING	Signal transduction mechanisms	T	COG0631	Phosphatase	Molecular Function: protein serine/threonine phosphatase activity (GO:0004722);|Molecular Function: metal ion binding (GO:0046872);	--	--
unknown_sample_HQ_transcript_3007	1.26851e-22	2.98232e-14	3.71176e-08	3.64369e-12	1.06346e-27	5.37779e-09	0.686497	0.149883	1.86237e-19	NP_620620.2	polyprotien 2 [Cycas necrotic stunt virus]	Q8QVU9.2	RecName: Full=RNA2 polyprotein; AltName: Full=P2; Contains: RecName: Full=Protein 2A; Short=P2A; Contains: RecName: Full=Movement protein; AltName: Full=2B-MP; Contains: RecName: Full=Coat protein; AltName: Full=2C-CP	--	--	--	--	--	--	--	--	--	--	--	--	--	--	Molecular Function: structural molecule activity (GO:0005198);|Cellular Component: viral capsid (GO:0019028);|Cellular Component: host cell plasmodesma (GO:0044219);|Biological Process: transport of virus in host, cell to cell (GO:0046740);	--	--
unknown_sample_HQ_transcript_30181	0.0141111	6.66629	2.84537	1.28261	13.0249	9.3136	0.00296048	0.0768952	0.253832	CBI24395.3	unnamed protein product, partial [Vitis vinifera]	--	--	--	--	--	--	--	--	KOG4400	E3 ubiquitin ligase interacting with arginine methyltransferase	[O]	CELLULAR PROCESSES AND SIGNALING	Posttranslational modification, protein turnover, chaperones	OU	COG5082	zinc finger	--	--	--
unknown_sample_HQ_transcript_30196	1.38098e-17	1.00731e-11	2.13779e-07	1281.03	0.050233	0.277294	0.391438	1.05472	0.22495	BBG58107.1	polyprotein, partial [Cnidium vein yellowing virus 2]	--	--	--	--	--	--	--	--	--	--	--	--	--	--	--	--	--	--	--
unknown_sample_HQ_transcript_30220	13.4655	24.1805	14.0058	12.5596	6.19935	8.00161	3.46844	4.89159	4.21255	XP_022733781.1	probable carboxylesterase 18 [Durio zibethinus]	Q9LT10.1	RecName: Full=Probable carboxylesterase 18; AltName: Full=AtCXE18	--	--	--	--	--	--	KOG1515	Arylacetamide deacetylase	[V]	CELLULAR PROCESSES AND SIGNALING	Defense mechanisms	I	COG0657	alpha beta hydrolase fold-3 domain protein	Biological Process: catabolic process (GO:0009056);|Biological Process: pollen tube growth (GO:0009860);|Molecular Function: carboxylic ester hydrolase activity (GO:0052689);	--	--
unknown_sample_HQ_transcript_30237	110.842	287.779	143.63	163.307	5.27358	37.1876	2.04284	0.992609	2.2748	XP_021633384.1	UPF0496 protein At2g18630-like [Manihot esculenta]	Q56XQ0.3	RecName: Full=UPF0496 protein At2g18630	--	--	--	--	--	--	--	--	--	--	--	S	ENOG4111FCE	UPF0496 protein	Cellular Component: peroxisome (GO:0005777);|Cellular Component: integral component of membrane (GO:0016021);	--	--
unknown_sample_HQ_transcript_30239	5.07212	5.52529	4.47601	5.28511	6.12909	6.40407	16.6608	11.5844	15.8162	XP_002511920.1	WRKY transcription factor 22 [Ricinus communis]	O04609.1	RecName: Full=WRKY transcription factor 22; AltName: Full=WRKY DNA-binding protein 22	--	--	--	--	--	--	--	--	--	--	--	K	ENOG410YMDW	WRKY transcription factor	Molecular Function: DNA binding transcription factor activity (GO:0003700);|Cellular Component: nucleus (GO:0005634);|Biological Process: transcription, DNA-templated (GO:0006351);|Biological Process: defense response (GO:0006952);|Biological Process: leaf senescence (GO:0010150);|Biological Process: response to chitin (GO:0010200);|Molecular Function: sequence-specific DNA binding (GO:0043565);	--	--
unknown_sample_HQ_transcript_30322	1.94616	5.93353	4.05348	9.97702	19.1415	7.98419	36.623	36.8625	30.7136	RLW06160.1	xyloglucan endotransglucosylase/hydrolase protein 22, partial [Quercus suber]	Q38910.1	RecName: Full=Probable xyloglucan endotransglucosylase/hydrolase protein 23; Short=At-XTH23; Short=XTH-23; Flags: Precursor	vvi:100252949	K08235	E2.4.1.207	xyloglucan:xyloglucosyl transferase	--	--	--	--	--	--	--	G	COG2273	hydrolase family 16	Molecular Function: hydrolase activity, hydrolyzing O-glycosyl compounds (GO:0004553);|Cellular Component: cell wall (GO:0005618);|Cellular Component: Golgi apparatus (GO:0005794);|Biological Process: xyloglucan metabolic process (GO:0010411);|Molecular Function: xyloglucan:xyloglucosyl transferase activity (GO:0016762);|Biological Process: cell wall biogenesis (GO:0042546);|Cellular Component: a…	--	--
unknown_sample_HQ_transcript_30377	3.96055	4.60888	1.28311	4.68858	11.0422	2.59243	32.8391	26.2879	30.4254	AMW90777.1	WRKY40 [Paeonia lactiflora]	Q9SAH7.1	RecName: Full=Probable WRKY transcription factor 40; AltName: Full=WRKY DNA-binding protein 40	--	--	--	--	--	--	--	--	--	--	--	K	ENOG410YHES	WRKY transcription factor	Biological Process: response to molecule of bacterial origin (GO:0002237);|Molecular Function: DNA binding transcription factor activity (GO:0003700);|Cellular Component: nucleus (GO:0005634);|Biological Process: transcription, DNA-templated (GO:0006351);|Biological Process: response to wounding (GO:0009611);|Biological Process: response to salicylic acid (GO:0009751);|Biological Process: respons…	--	--
unknown_sample_HQ_transcript_30399	25.5808	43.419	29.8158	34.1131	11.1729	18.4782	5.07679	4.64932	5.87345	XP_023922793.1	probable aldo-keto reductase 1 [Quercus suber]	C6TBN2.1	RecName: Full=Probable aldo-keto reductase 1; Short=GmAKR1	--	--	--	--	--	--	KOG1575	Voltage-gated shaker-like K+ channel, subunit beta/KCNAB	[C]	METABOLISM	Energy production and conversion	C	COG0667	Aldo keto reductase	Molecular Function: oxidoreductase activity (GO:0016491);	--	--
unknown_sample_HQ_transcript_30428	7.48514	0.000324095	0.0374932	6.94667	0.14616	5.44935	12.0137	8.44064	11.4924	NP_001268121.1	sucrose responsive element binding protein [Vitis vinifera]	Q9FDW1.1	RecName: Full=Transcription factor MYB44; AltName: Full=Myb-related protein 44; Short=AtMYB44; AltName: Full=Myb-related protein R1; Short=AtMYBR1	vvi:100233128	K09422	MYBP	transcription factor MYB, plant	--	--	KOG0048	Transcription factor, Myb superfamily	[K]	INFORMATION STORAGE AND PROCESSING	Transcription	K	COG5147	Myblike DNAbinding domain containing protein	Molecular Function: RNA polymerase II transcription factor activity, sequence-specific DNA binding (GO:0000981);|Molecular Function: transcription factor activity, RNA polymerase II transcription factor recruiting (GO:0001135);|Molecular Function: DNA binding transcription factor activity (GO:0003700);|Cellular Component: nucleus (GO:0005634);|Biological Process: transcription, DNA-templated (GO:…	--	--
unknown_sample_HQ_transcript_30466	13.1181	11.2568	6.50243	3.51032e-22	0.00123002	3.35575e-22	2.53746e-25	1.01527	2.73067	AKN59245.1	polyprotein [Cnidium vein yellowing virus 2]	Q6EWG9.1	RecName: Full=RNA1 polyprotein; AltName: Full=Genome polyprotein B; AltName: Full=P1; Contains: RecName: Full=Protease cofactor; Contains: RecName: Full=Putative helicase; AltName: Full=Membrane-binding protein; AltName: Full=NTP-binding protein; Short=NTB; Contains: RecName: Full=Viral genome-linked protein; AltName: Full=VPg; Contains: RecName: Full=Picornain 3C-like protease; Short=3C-like pro…	--	--	--	--	--	--	--	--	--	--	--	--	--	--	Molecular Function: RNA binding (GO:0003723);|Molecular Function: RNA helicase activity (GO:0003724);|Molecular Function: RNA-directed 5'-3' RNA polymerase activity (GO:0003968);|Molecular Function: cysteine-type endopeptidase activity (GO:0004197);|Molecular Function: ATP binding (GO:0005524);|Biological Process: transcription, DNA-templated (GO:0006351);|Cellular Component: integral component o…	--	--
unknown_sample_HQ_transcript_30480	3.71345e-12	1.01491e-19	2.33014e-21	1.10229e-19	1.80706e-16	1.85981e-12	3.05819e-29	27.1704	44.0521	AKN59245.1	polyprotein [Cnidium vein yellowing virus 2]	Q6EWG9.1	RecName: Full=RNA1 polyprotein; AltName: Full=Genome polyprotein B; AltName: Full=P1; Contains: RecName: Full=Protease cofactor; Contains: RecName: Full=Putative helicase; AltName: Full=Membrane-binding protein; AltName: Full=NTP-binding protein; Short=NTB; Contains: RecName: Full=Viral genome-linked protein; AltName: Full=VPg; Contains: RecName: Full=Picornain 3C-like protease; Short=3C-like pro…	--	--	--	--	--	--	--	--	--	--	--	--	--	--	Molecular Function: RNA binding (GO:0003723);|Molecular Function: RNA helicase activity (GO:0003724);|Molecular Function: RNA-directed 5'-3' RNA polymerase activity (GO:0003968);|Molecular Function: cysteine-type endopeptidase activity (GO:0004197);|Molecular Function: ATP binding (GO:0005524);|Biological Process: transcription, DNA-templated (GO:0006351);|Cellular Component: integral component o…	--	--
unknown_sample_HQ_transcript_30551	13.8151	14.1814	8.76669	12.5603	8.02923	9.64569	3.92938	4.94902	2.31213	XP_003634709.1	PREDICTED: uncharacterized protein LOC100854700 [Vitis vinifera]	Q9FMX6.1	RecName: Full=Chaperone protein dnaJ C76, chloroplastic; Short=atDjC76; AltName: Full=AtDjC17; AltName: Full=AtJ17; Flags: Precursor	--	--	--	--	--	--	KOG0716	Molecular chaperone (DnaJ superfamily)	[O]	CELLULAR PROCESSES AND SIGNALING	Posttranslational modification, protein turnover, chaperones	O	COG2214	DNAj domain protein	Cellular Component: chloroplast (GO:0009507);	--	--
unknown_sample_HQ_transcript_3060	11.2887	11.8581	8.26388	7.21127	4.52133	4.01465	1.39994	2.71451	2.51707	XP_021603972.1	FT-interacting protein 1 [Manihot esculenta]	Q9FL59.1	RecName: Full=FT-interacting protein 1	--	--	--	--	--	--	--	--	--	--	--	S	ENOG410XRQN	Multiple C2 and transmembrane domain-containing protein	Cellular Component: endoplasmic reticulum (GO:0005783);|Cellular Component: endoplasmic reticulum membrane (GO:0005789);|Molecular Function: protein transporter activity (GO:0008565);|Cellular Component: plasmodesma (GO:0009506);|Cellular Component: plasmodesmatal endoplasmic reticulum (GO:0009511);|Biological Process: flower development (GO:0009908);|Biological Process: positive regulation of fl…	--	--
unknown_sample_HQ_transcript_3068	5.63109	8.05155	7.8024	7.21206	6.61648	6.32196	2.58848	2.95275	3.57461	PSS10214.1	Receptor-like protein kinase [Actinidia chinensis var. chinensis]	Q9SGP2.1	RecName: Full=Receptor-like protein kinase HSL1; AltName: Full=Protein HAESA-LIKE1; Flags: Precursor	--	--	--	--	--	--	--	--	--	--	--	S	COG4886	leucine Rich Repeat	--	--	--
unknown_sample_HQ_transcript_30693	121.556	49.3525	55.3306	72.7246	69.1745	98.4781	35.4963	24.7799	10.8033	--	--	--	--	--	--	--	--	--	--	--	--	--	--	--	--	--	--	--	--	--
unknown_sample_HQ_transcript_307	7.67297	7.00197	4.74498	4.31889e-06	6.64355e-23	3.83413e-22	3.07735e-22	6.76913	8.27961	AEN25475.1	polyprotein 1, partial [Cycas necrotic stunt virus]	Q8QVV0.1	RecName: Full=RNA1 polyprotein; AltName: Full=P1; Contains: RecName: Full=P1A protein; Short=1A; AltName: Full=Protease cofactor; Contains: RecName: Full=Putative ATP-dependent helicase; AltName: Full=1B; AltName: Full=Membrane-binding protein; AltName: Full=NTP-binding protein; Short=NTB; Contains: RecName: Full=Viral genome-linked protein; AltName: Full=1C-VPg; Contains: RecName: Full=Picornain…	--	--	--	--	--	--	--	--	--	--	--	--	--	--	Molecular Function: RNA binding (GO:0003723);|Molecular Function: RNA helicase activity (GO:0003724);|Molecular Function: RNA-directed 5'-3' RNA polymerase activity (GO:0003968);|Molecular Function: ATP binding (GO:0005524);|Biological Process: transcription, DNA-templated (GO:0006351);|Molecular Function: cysteine-type peptidase activity (GO:0008234);|Cellular Component: integral component of me…	--	--
unknown_sample_HQ_transcript_30714	7.39809	16.9872	11.8888	20.6608	31.7973	19.9836	63.8409	61.417	59.7367	XP_002285762.1	PREDICTED: protein EXORDIUM [Vitis vinifera]	Q9ZPE7.1	RecName: Full=Protein EXORDIUM; Flags: Precursor	--	--	--	--	--	--	--	--	--	--	--	S	ENOG410YFUT	Phi-1 protein	Cellular Component: extracellular space (GO:0005615);|Cellular Component: cell wall (GO:0005618);|Cellular Component: Golgi apparatus (GO:0005794);|Cellular Component: plant-type cell wall (GO:0009505);|Biological Process: response to brassinosteroid (GO:0009741);|Cellular Component: apoplast (GO:0048046);	--	--
unknown_sample_HQ_transcript_30748	10.7881	21.4194	21.8289	22.8713	41.5035	16.5807	0.527163	1.25947	5.64369	XP_023922077.1	cytochrome P450 71A1-like [Quercus suber]	P24465.2	RecName: Full=Cytochrome P450 71A1; AltName: Full=ARP-2; AltName: Full=CYPLXXIA1	--	--	--	--	--	--	KOG0156	Cytochrome P450 CYP2 subfamily	[Q]	METABOLISM	Secondary metabolites biosynthesis, transport and catabolism	Q	COG2124	Cytochrome p450	Molecular Function: monooxygenase activity (GO:0004497);|Molecular Function: iron ion binding (GO:0005506);|Cellular Component: endoplasmic reticulum membrane (GO:0005789);|Biological Process: fruit ripening (GO:0009835);|Cellular Component: integral component of membrane (GO:0016021);|Molecular Function: oxidoreductase activity, acting on paired donors, with incorporation or reduction of molecul…	--	--
unknown_sample_HQ_transcript_30848	25.0776	24.125	13.5811	11.6816	13.0114	11.7262	3.39421	3.74571	6.17678	CBI24060.3	unnamed protein product, partial [Vitis vinifera]	--	--	--	--	--	--	--	--	--	--	--	--	--	S	ENOG410YPF7	Protein of unknown function (DUF581)	--	--	--
unknown_sample_HQ_transcript_30849	406.332	466.839	390.337	322.943	270.349	258.588	111.582	117.817	110.184	XP_002322282.2	bidirectional sugar transporter SWEET12 [Populus trichocarpa]	O82587.1	RecName: Full=Bidirectional sugar transporter SWEET12; Short=AtSWEET12; AltName: Full=MtN3-like protein; AltName: Full=Protein SUGARS WILL EVENTUALLY BE EXPORTED TRANSPORTERS 12	pop:POPTR_0015s11380g	K15382	SLC50A, SWEET	solute carrier family 50 (sugar transporter)	--	--	KOG1623	Multitransmembrane protein	[R]	POORLY CHARACTERIZED	General function prediction only	U	ENOG4111M4R	sugar transporter	Cellular Component: plasma membrane (GO:0005886);|Cellular Component: integral component of plasma membrane (GO:0005887);|Molecular Function: sucrose transmembrane transporter activity (GO:0008515);|Biological Process: embryo development ending in seed dormancy (GO:0009793);|Biological Process: seed maturation (GO:0010431);|Biological Process: sucrose transport (GO:0015770);|Cellular Component: i…	--	--
unknown_sample_HQ_transcript_30897	425.141	525.465	370.811	351.491	175.63	170.657	70.7697	81.1727	61.9928	--	--	--	--	--	--	--	--	--	--	--	--	--	--	--	--	--	--	--	--	--
unknown_sample_HQ_transcript_30970	14.5188	17.9397	11.2338	11.3155	5.10932	5.62823	2.73361	0.162758	2.97389	XP_023891011.1	uncharacterized protein LOC112003068 [Quercus suber]	--	--	--	--	--	--	--	--	--	--	--	--	--	S	ENOG410YZPN	NA	--	--	--
unknown_sample_HQ_transcript_30978	87.9703	141.484	116.61	99.5414	70.7944	71.1913	37.0916	38.6893	34.1053	ONH91158.1	hypothetical protein PRUPE_8G096400 [Prunus persica]	Q03878.1	RecName: Full=Glycine-rich RNA-binding protein	--	--	--	--	--	--	KOG0118	FOG: RRM domain	[R]	POORLY CHARACTERIZED	General function prediction only	K	ENOG4111GI6	RNA binding motif protein	Molecular Function: RNA binding (GO:0003723);	--	--
unknown_sample_HQ_transcript_30994	101.718	117.776	79.5252	88.8422	66.6791	49.1808	29.8728	42.1971	26.7856	PPS02623.1	hypothetical protein GOBAR_AA18037 [Gossypium barbadense]	Q8LF99.2	RecName: Full=Probable xyloglucan endotransglucosylase/hydrolase protein 6; Short=At-XTH6; Short=XTH-6; Flags: Precursor	gra:105787711	K08235	E2.4.1.207	xyloglucan:xyloglucosyl transferase	--	--	--	--	--	--	--	G	COG2273	hydrolase family 16	Molecular Function: hydrolase activity, hydrolyzing O-glycosyl compounds (GO:0004553);|Cellular Component: cell wall (GO:0005618);|Biological Process: response to water deprivation (GO:0009414);|Biological Process: xyloglucan metabolic process (GO:0010411);|Molecular Function: xyloglucan:xyloglucosyl transferase activity (GO:0016762);|Biological Process: cell wall biogenesis (GO:0042546);|Cellula…	--	--
unknown_sample_HQ_transcript_31046	31.1032	38.477	26.7336	23.0108	12.0073	16.1909	6.2927	7.62529	6.48234	--	--	--	--	--	--	--	--	--	--	--	--	--	--	--	--	--	--	--	--	--
unknown_sample_HQ_transcript_31211	40.0864	51.6497	32.3494	32.7417	17.0943	23.4015	8.50795	9.28299	12.0019	--	--	--	--	--	--	--	--	--	--	--	--	--	--	--	--	--	--	--	--	--
unknown_sample_HQ_transcript_3125	89.8931	78.1447	60.4323	1.30598e-05	0.0821586	0.0817853	2.72992e-06	24.3922	35.4343	YP_227367.1	250 kDa polyprotein [Strawberry latent ringspot virus]	Q6EWG9.1	RecName: Full=RNA1 polyprotein; AltName: Full=Genome polyprotein B; AltName: Full=P1; Contains: RecName: Full=Protease cofactor; Contains: RecName: Full=Putative helicase; AltName: Full=Membrane-binding protein; AltName: Full=NTP-binding protein; Short=NTB; Contains: RecName: Full=Viral genome-linked protein; AltName: Full=VPg; Contains: RecName: Full=Picornain 3C-like protease; Short=3C-like pro…	--	--	--	--	--	--	--	--	--	--	--	--	--	--	Molecular Function: RNA binding (GO:0003723);|Molecular Function: RNA helicase activity (GO:0003724);|Molecular Function: RNA-directed 5'-3' RNA polymerase activity (GO:0003968);|Molecular Function: cysteine-type endopeptidase activity (GO:0004197);|Molecular Function: ATP binding (GO:0005524);|Biological Process: transcription, DNA-templated (GO:0006351);|Cellular Component: integral component o…	--	--
unknown_sample_HQ_transcript_31260	38.4392	43.523	39.0542	42.9236	43.0615	42.0232	98.8912	103.439	92.0407	ONH91707.1	hypothetical protein PRUPE_8G131800 [Prunus persica]	Q25AG5.1	RecName: Full=Elicitor-responsive protein 3; AltName: Full=16 kDa phloem protein; AltName: Full=RPP16	--	--	--	--	--	--	KOG1030	Predicted Ca2+-dependent phospholipid-binding protein	[R]	POORLY CHARACTERIZED	General function prediction only	S	ENOG410Y4IE	C2	Cellular Component: cytoplasm (GO:0005737);	--	--
unknown_sample_HQ_transcript_31289	1.50988	2.7734	1.09396	2.78505	1.72999	0.572219	9.44844	8.72407	3.31442	XP_021655570.1	uncharacterized protein LOC110646443 [Hevea brasiliensis]	--	--	--	--	--	--	--	--	KOG1454	Predicted hydrolase/acyltransferase (alpha/beta hydrolase superfamily)	[R]	POORLY CHARACTERIZED	General function prediction only	S	COG0596	Alpha beta hydrolase	--	--	--
unknown_sample_HQ_transcript_31321	20.4742	29.9667	15.4447	15.7263	15.042	8.57884	5.06743	7.77577	3.20792	XP_021633384.1	UPF0496 protein At2g18630-like [Manihot esculenta]	Q56XQ0.3	RecName: Full=UPF0496 protein At2g18630	--	--	--	--	--	--	--	--	--	--	--	S	ENOG4111FCE	UPF0496 protein	Cellular Component: peroxisome (GO:0005777);|Cellular Component: integral component of membrane (GO:0016021);	--	--
unknown_sample_HQ_transcript_31371	50.926	75.2304	57.4952	41.2591	17.5296	30.5666	8.89194	9.43686	10.1866	AGC25937.1	hypothetical protein, partial [Piper DNA virus 1]	P19199.2	RecName: Full=Polyprotein P3; Includes: RecName: Full=Putative movement protein; Short=MP; Includes: RecName: Full=Capsid protein; AltName: Full=Coat protein; Short=CP; Includes: RecName: Full=Protease; Short=PR; Includes: RecName: Full=Reverse transcriptase; Short=RT; Includes: RecName: Full=Ribonuclease H	--	--	--	--	--	--	--	--	--	--	--	--	--	--	Molecular Function: nucleic acid binding (GO:0003676);|Molecular Function: RNA-directed DNA polymerase activity (GO:0003964);|Molecular Function: aspartic-type endopeptidase activity (GO:0004190);|Molecular Function: RNA-DNA hybrid ribonuclease activity (GO:0004523);|Molecular Function: zinc ion binding (GO:0008270);|Cellular Component: host cell (GO:0043657);|Biological Process: viral entry into…	--	--
unknown_sample_HQ_transcript_31422	17.9127	6.49076	13.0893	5.12505	7.30175	5.41857	1.24822	0.696543	3.01492	XP_023871374.1	DNA damage-repair/toleration protein DRT102 [Quercus suber]	Q05212.2	RecName: Full=DNA damage-repair/toleration protein DRT102	--	--	--	--	--	--	--	--	--	--	--	G	COG0698	Isomerase	Cellular Component: nucleus (GO:0005634);|Cellular Component: cytoplasm (GO:0005737);|Cellular Component: cytosol (GO:0005829);|Biological Process: carbohydrate metabolic process (GO:0005975);|Biological Process: DNA repair (GO:0006281);|Biological Process: response to cold (GO:0009409);|Molecular Function: isomerase activity (GO:0016853);	--	--
unknown_sample_HQ_transcript_31475	7.19252	4.85028	4.08472	5.5244	6.15724	3.8859	13.0351	11.5312	13.1641	XP_015583975.1	uncharacterized protein LOC8261033 [Ricinus communis]	--	--	--	--	--	--	--	--	KOG1454	Predicted hydrolase/acyltransferase (alpha/beta hydrolase superfamily)	[R]	POORLY CHARACTERIZED	General function prediction only	S	COG0596	Alpha beta hydrolase	--	--	--
unknown_sample_HQ_transcript_31498	2.56528	0.53396	0.664952	0.826455	1.67017	0.525793	5.87446e-05	0.00902877	0.0604772	XP_016685439.1	PREDICTED: probable aldo-keto reductase 2 [Gossypium hirsutum]	Q7XT99.2	RecName: Full=Probable aldo-keto reductase 2	--	--	--	--	--	--	KOG1575	Voltage-gated shaker-like K+ channel, subunit beta/KCNAB	[C]	METABOLISM	Energy production and conversion	C	COG0667	Aldo keto reductase	Molecular Function: oxidoreductase activity (GO:0016491);	--	--
unknown_sample_HQ_transcript_315	18.516	16.1418	12.7205	1.0932e-08	0.358441	0.0450526	0.0123077	10.1186	9.15893	AKN59245.1	polyprotein [Cnidium vein yellowing virus 2]	Q6EWG9.1	RecName: Full=RNA1 polyprotein; AltName: Full=Genome polyprotein B; AltName: Full=P1; Contains: RecName: Full=Protease cofactor; Contains: RecName: Full=Putative helicase; AltName: Full=Membrane-binding protein; AltName: Full=NTP-binding protein; Short=NTB; Contains: RecName: Full=Viral genome-linked protein; AltName: Full=VPg; Contains: RecName: Full=Picornain 3C-like protease; Short=3C-like pro…	--	--	--	--	--	--	--	--	--	--	--	--	--	--	Molecular Function: RNA binding (GO:0003723);|Molecular Function: RNA helicase activity (GO:0003724);|Molecular Function: RNA-directed 5'-3' RNA polymerase activity (GO:0003968);|Molecular Function: cysteine-type endopeptidase activity (GO:0004197);|Molecular Function: ATP binding (GO:0005524);|Biological Process: transcription, DNA-templated (GO:0006351);|Cellular Component: integral component o…	--	--
unknown_sample_HQ_transcript_316	0.060284	0.0157136	0.0199062	0.157674	0.256644	0.312189	1.04329	0.787413	0.791906	XP_021817636.1	serine/threonine-protein kinase EDR1 [Prunus avium]	Q9FPR3.1	RecName: Full=Serine/threonine-protein kinase EDR1; AltName: Full=MAPKK kinase EDR1; AltName: Full=Protein ENHANCED DISEASE RESISTANCE 1; Short=AtEDR1; AltName: Full=Serine/threonine/tyrosine-protein kinase 10	--	--	--	--	--	--	KOG0192	Tyrosine kinase specific for activated (GTP-bound) p21cdc42Hs	[T]	CELLULAR PROCESSES AND SIGNALING	Signal transduction mechanisms	T	COG0515	Serine Threonine protein kinase	Biological Process: MAPK cascade (GO:0000165);|Biological Process: defense response to oomycetes (GO:0002229);|Molecular Function: MAP kinase kinase kinase activity (GO:0004709);|Molecular Function: protein serine/threonine/tyrosine kinase activity (GO:0004712);|Molecular Function: ATP binding (GO:0005524);|Cellular Component: nucleus (GO:0005634);|Cellular Component: endosome (GO:0005768);|Cellu…	--	--
unknown_sample_HQ_transcript_31601	1.18922	1.52354	2.34366	6.18373	17.2931	6.9974	42.697	41.6481	42.6978	XP_019463488.1	PREDICTED: probable xyloglucan endotransglucosylase/hydrolase protein 23 [Lupinus angustifolius]	Q38857.1	RecName: Full=Xyloglucan endotransglucosylase/hydrolase protein 22; Short=At-XTH22; Short=XTH-22; AltName: Full=Touch protein 4; Flags: Precursor	vvi:100252949	K08235	E2.4.1.207	xyloglucan:xyloglucosyl transferase	--	--	--	--	--	--	--	G	COG2273	hydrolase family 16	Molecular Function: hydrolase activity, hydrolyzing O-glycosyl compounds (GO:0004553);|Cellular Component: cell wall (GO:0005618);|Cellular Component: Golgi apparatus (GO:0005794);|Biological Process: response to heat (GO:0009408);|Biological Process: response to cold (GO:0009409);|Biological Process: response to mechanical stimulus (GO:0009612);|Biological Process: plant-type cell wall organizat…	--	--
unknown_sample_HQ_transcript_3162	9.20658e-06	4.28059e-08	5.11267e-19	42.0775	6.7401e-06	1.22427e-18	1.79591e-11	1.05455e-15	4.83614e-17	AKN59245.1	polyprotein [Cnidium vein yellowing virus 2]	Q6EWG9.1	RecName: Full=RNA1 polyprotein; AltName: Full=Genome polyprotein B; AltName: Full=P1; Contains: RecName: Full=Protease cofactor; Contains: RecName: Full=Putative helicase; AltName: Full=Membrane-binding protein; AltName: Full=NTP-binding protein; Short=NTB; Contains: RecName: Full=Viral genome-linked protein; AltName: Full=VPg; Contains: RecName: Full=Picornain 3C-like protease; Short=3C-like pro…	--	--	--	--	--	--	--	--	--	--	--	--	--	--	Molecular Function: RNA binding (GO:0003723);|Molecular Function: RNA helicase activity (GO:0003724);|Molecular Function: RNA-directed 5'-3' RNA polymerase activity (GO:0003968);|Molecular Function: cysteine-type endopeptidase activity (GO:0004197);|Molecular Function: ATP binding (GO:0005524);|Biological Process: transcription, DNA-templated (GO:0006351);|Cellular Component: integral component o…	--	--
unknown_sample_HQ_transcript_31730	2.28486	0.956684	0.104072	1.12934	0.956857	0.75518	4.46282	2.42136	5.39334	AEN71143.1	WRKY3 transcription factor [Vitis pseudoreticulata]	Q9SAH7.1	RecName: Full=Probable WRKY transcription factor 40; AltName: Full=WRKY DNA-binding protein 40	--	--	--	--	--	--	--	--	--	--	--	K	ENOG4111AT9	WRKY	Biological Process: response to molecule of bacterial origin (GO:0002237);|Molecular Function: DNA binding transcription factor activity (GO:0003700);|Cellular Component: nucleus (GO:0005634);|Biological Process: transcription, DNA-templated (GO:0006351);|Biological Process: response to wounding (GO:0009611);|Biological Process: response to salicylic acid (GO:0009751);|Biological Process: respons…	--	--
[truncated: 299 more rows]
